# Supplementary material for: Creating a Japanese version of the attitudes toward dreams scale: Attitude toward dreams may predict sleep disorders
Source: PLoS One. 2025 Jul 9;20(7):e0326732. doi: 10.1371/journal.pone.0326732 (PMC12240374; doi:10.1371/journal.pone.0326732)
Supplement: S1 Data — (CSV) [file pone.0326732.s001.csv]

Age	Gender	REM Sleep Behavior Disorder Questionnaire	Sleep Apnea	Restless Legs Syndrome	Athens Insomnia Scale	Pittsburgh Sleep Quality Index Global	Metamemory	Metamemory	Metamemory	Metamemory	Metamemory	Metamemory	Personality Characteristics	Personality Characteristics	Personality Characteristics	Personality Characteristics	Personality Characteristics	DP Scale	DP Scale	DP Scale	DP Scale	SF-8	SF-8	Factor Average Score	Factor Average Score
Age	Gender(1:Male, 2: Female)	RBDQJ	STOPBang	RLS	AIS	PSQIG	JMIA Change	JMIA Task	JMIA Capacity	JIMA Anixiety	JMIA Strategy	JMIA LocusofControl	NEO Neuroticism	NEO Agreeableness	NEO Conscientiousness	NEO Openness	NEOExtraversion	DP Scale Bizarreness	DP Scale Evaluation	DP Scale Impression	DP Scale Activity	Physical Component Summary	Mental Component Summary	Factor1	Factor2
47	2	2	2	0	0	3	21	39	10	24	10	13	31	33	40	39	37	22	20	20	15	56.5	54.8	3.2	5.6
39	2	5	1	0	8	10	14	41	17	28	17	12	45	34	35	38	28	15	14	15	9	52	37.3	3.8	2.2
56	2	2	0	0	1	1	24	38	21	21	21	18	30	50	39	40	32	11	13	16	10	53.6	54.6	5	4.8
29	1	8	1	0	11	5	21	35	20	27	10	14	55	33	38	39	26	14	14	16	12	50.4	39.1	5	4.8
33	2	4	1	1	4	4	28	48	23	30	27	22	43	42	38	54	36	22	13	26	16	55.3	49.9	4.4	5.2
74	1	4	1	0	4	2	14	40	19	28	13	13	26	46	38	25	25	21	8	6	5	51	55.8	1.2	3
38	2	5	1	0	6	4	29	42	20	32	24	20	24	51	35	33	34	13	20	13	12	45.7	59	4.2	3.2
63	2	3	1	0	9	14	10	48	22	32	23	15	43	49	41	45	37	17	9	13	13	55.2	44.1	5.8	4.2
69	1	2	2	0	6	9	22	30	19	23	22	16	36	36	36	36	36	16	16	16	12	53.8	55	4	4
33	1	1	0	0	3	5	23	31	21	21	20	15	36	35	38	36	36	7	15	16	12	48.2	55.6	4	3.2
34	2	1	0	0	3	8	31	14	20	16	25	13	36	36	36	36	36	16	16	16	12	48.8	33.8	4.6	4
37	1	10	3	0	9	7	17	34	21	28	20	15	36	37	35	36	37	15	15	16	12	41.5	46.9	3.8	4.2
59	2	2	1	0	2	5	14	41	27	30	11	14	33	48	39	32	32	16	13	11	13	52.4	51.1	3.2	3.6
22	2	2	0	0	1	2	33	41	25	20	16	24	15	49	30	50	42	22	20	23	7	50.6	56.7	6.2	6.2
29	2	1	0	0	1	3	23	35	16	24	13	18	35	41	39	36	37	16	16	16	12	53.6	54.6	4	2.8
30	1	1	1	0	16	10	22	30	19	23	23	13	36	36	36	36	36	18	20	20	15	47	43.3	1	7
66	1	3	3	0	2	2	15	36	17	22	21	15	24	43	38	36	29	20	13	11	9	50.4	54.5	3.4	5
67	1	5	1	0	6	3	11	35	9	19	15	7	40	34	36	33	40	24	10	7	6	52.7	52.7	3	3.6
50	2	1	0	0	0	2	17	35	24	22	19	13	34	42	38	42	37	15	20	16	12	52.9	56.1	3.4	4.4
48	2	2	1	0	9	6	16	42	24	31	18	15	43	39	37	41	30	19	17	16	12	43	47.7	4.4	3.8
74	1	3	0	0	2	12	21	38	26	13	17	17	31	42	36	42	35	16	18	20	13	45.8	56.8	1.2	4.2
76	2	4	2	0	4	4	21	40	25	22	14	12	35	41	39	38	40	18	14	16	13	53	48.6	4.6	4.4
35	2	1	1	0	6	4	14	41	21	30	15	17	39	45	39	32	34	13	16	13	12	50.4	54.5	1	4.8
54	2	1	0	0	4	5	23	36	25	19	16	17	42	37	39	36	37	21	16	12	13	26.7	52.9	4.2	4.6
34	1	3	0	0	5	5	28	39	27	21	14	19	36	40	43	38	38	19	19	16	12	51	55.8	4.8	4.2
35	1	4	0	0	3	6	22	35	17	33	17	15	43	39	33	37	21	15	11	12	12	55.6	50.6	1.4	3.8
31	2	3	0	0	6	5	31	45	22	22	27	22	44	44	39	49	35	15	16	12	14	55.6	47.4	4.2	4.4
44	1	1	1	0	6	5	14	33	15	29	13	12	36	38	30	39	30	28	14	28	21	57.1	47.9	5.4	6
30	1	6	2	0	3	6	24	41	16	23	24	7	23	47	44	33	50	12	26	28	19	48.9	56.8	6.6	7
44	2	3	1	0	1	4	15	29	22	22	19	19	42	34	35	46	39	16	24	19	12	60	40.2	4	3.6
70	2	8	2	0	9	13	20	40	21	30	16	17	44	36	36	39	27	19	17	16	13	31.3	39.2	4	3.2
73	2	5	2	1	13	10	8	36	15	30	21	9	36	45	38	29	14	11	14	18	10	37	35.3	2.8	3.8
25	2	1	1	0	1	5	22	30	21	25	20	15	36	36	36	36	36	16	16	16	12	49.5	49.4	4	4
60	2	2	0	0	0	3	20	39	23	20	18	13	27	44	36	41	35	18	18	15	12	51	55.8	4	3.8
22	2	1	0	0	21	10	29	12	19	13	22	14	37	37	36	34	37	15	16	19	15	35.7	28.6	1	7
26	1	1	0	0	24	0	31	10	7	8	15	13	29	44	12	41	29	20	18	18	12	34.3	25.9	1	7
52	2	2	0	0	1	6	23	30	20	23	7	13	36	36	36	36	36	16	16	16	12	46.5	49.4	3	5
66	1	3	0	0	8	11	18	33	19	26	18	15	36	38	40	36	39	21	10	9	13	60.7	39.1	4.2	4
33	2	2	2	0	2	3	27	43	15	17	16	18	38	33	41	37	33	19	18	12	12	52.9	56.1	3.8	4.8
25	2	6	0	0	7	6	15	33	21	33	15	12	49	38	36	37	33	21	13	18	12	59.4	36.5	4.2	2.4
49	1	6	3	0	5	8	18	39	16	19	19	17	40	38	36	36	37	22	14	16	11	45.3	50.6	3.8	5.6
61	2	2	3	0	1	2	8	44	18	16	22	12	42	40	32	36	26	23	7	13	15	50.6	57.2	3.4	3
39	2	6	0	0	10	4	17	45	24	26	25	22	52	42	42	35	33	18	23	23	16	43.2	45.7	4.6	3.8
68	2	1	0	0	3	5	16	35	21	26	18	16	36	36	36	36	36	16	16	16	12	53	53.2	3	5
70	2	3	2	0	5	6	10	42	14	31	14	9	49	39	39	32	27	17	12	12	10	50.8	54.1	3.8	3.6
62	1	8	0	0	0	0	22	27	21	25	18	14	38	37	33	37	36	15	14	15	12	53.8	55	3.6	4.2
51	2	5	3	0	6	6	16	39	15	25	16	16	33	43	41	39	46	16	16	16	12	48.4	57.8	4.4	4
29	2	4	0	0	2	3	33	35	23	25	20	15	35	38	38	34	34	18	18	18	11	52.4	54.2	4	3.6
29	1	1	0	0	0	1	32	29	25	28	20	13	29	45	42	35	35	10	14	15	8	55.3	54.4	2	4.6
66	1	1	0	0	1	6	15	34	25	22	17	17	29	41	42	39	42	16	18	17	15	46.7	58.2	4.8	5
48	2	2	1	0	8	10	27	47	26	32	10	16	37	41	37	37	39	15	15	10	7	52.6	46.3	4.8	4.2
47	1	3	1	0	3	3	21	30	21	24	21	15	36	36	36	36	36	16	16	16	12	47.6	42.9	4	4
23	1	5	1	0	1	4	22	34	23	27	15	15	36	40	38	35	29	14	21	19	12	51	55.8	4.6	5.6
29	1	1	0	0	0	3	27	39	21	24	18	15	36	35	36	36	36	16	16	16	12	53.6	54.6	4	3.6
55	1	6	3	0	1	3	16	34	23	23	17	15	22	40	40	38	34	16	16	16	12	53.6	54.6	4	4.6
49	2	4	0	0	20	8	15	34	20	35	13	16	49	40	46	42	37	22	20	20	14	56.5	27.7	4.6	3.6
36	1	6	1	0	9	5	22	48	20	34	13	6	59	41	41	38	25	14	10	19	5	60.1	25.9	5.2	5
39	1	2	0	0	0	3	29	37	9	8	11	20	13	43	30	22	28	19	24	23	14	53.6	54.6	2.2	7
27	1	6	1	0	19	6	23	31	22	16	22	16	34	37	40	31	38	21	23	14	13	41.1	42.7	4.8	3.8
28	2	1	0	0	2	4	21	39	17	21	8	18	34	44	39	32	26	18	16	12	12	53	53.2	4	4.2
74	1	4	0	0	10	9	14	39	20	32	14	14	32	42	37	39	35	18	15	18	12	49.7	56.5	3.8	3.6
45	1	2	0	0	0	2	16	46	22	20	17	18	30	38	43	40	35	14	18	11	9	50.6	56.7	3.6	4.2
60	1	2	2	0	4	5	11	38	15	30	16	11	41	42	33	51	17	23	22	15	12	44.2	56.1	4.6	4.4
51	2	4	1	0	8	7	18	39	15	22	18	18	36	52	39	40	34	15	16	14	7	45.7	46.5	4.4	5.8
51	2	3	1	0	11	7	14	30	14	27	11	16	51	33	33	26	17	18	12	14	11	46.1	40.7	4	4
29	2	5	1	0	18	10	26	39	13	29	19	12	50	42	36	44	33	12	16	18	14	37.3	25.6	4.6	2.2
29	1	1	0	0	10	5	21	27	22	24	19	14	38	34	38	37	38	17	16	16	13	38.3	32.9	4	4
25	1	8	0	0	1	1	24	45	24	23	22	16	42	44	39	36	29	21	16	11	12	57	46.5	3.8	4
26	2	3	1	0	6	7	17	40	21	25	14	10	42	49	36	35	43	20	12	10	8	56.5	46.5	3.8	3.8
32	1	5	1	0	17	11	32	41	28	26	16	18	52	34	36	38	25	11	9	21	10	50.6	27.2	4	5.4
27	2	2	0	0	8	8	26	29	20	26	23	15	32	40	31	39	35	18	15	19	13	55.3	54.4	3.4	4.2
39	1	3	0	0	5	5	19	41	17	28	10	11	33	38	39	38	27	25	15	14	13	55.5	54.8	1.4	1
46	1	1	0	0	2	4	20	34	23	21	20	14	37	39	34	39	36	21	18	17	14	44.1	45.7	4	3.2
39	1	3	0	0	4	3	32	41	20	28	9	19	34	40	32	36	24	19	16	17	12	56.5	46.5	2.6	3.6
63	2	3	0	0	2	5	7	44	10	33	18	10	45	43	37	35	29	22	16	10	12	52.1	51.3	2.4	4.4
34	1	5	0	0	6	8	19	30	15	25	24	15	37	35	36	36	35	16	17	15	12	43.3	51.1	4.2	3.4
35	2	3	0	0	3	2	23	40	25	26	16	15	34	38	40	38	35	16	16	16	12	51	55.8	4.2	4
59	1	6	2	0	2	1	21	30	21	24	11	15	39	31	36	35	33	24	16	16	12	46.4	49.4	2	6
52	2	1	0	0	0	2	22	29	21	22	20	16	36	44	37	40	35	24	16	5	12	53.6	54.6	5	3.6
35	2	3	0	0	4	5	13	40	21	32	14	15	45	35	37	35	34	15	14	14	12	49	51.9	2.2	5.8
54	1	1	0	0	2	3	14	41	18	32	16	16	31	45	44	36	27	24	16	8	7	50.4	54.5	4	4.2
47	2	7	0	0	1	3	25	47	23	17	14	16	26	32	41	31	35	12	20	18	13	53.9	56	4.2	4
62	1	2	0	0	0	2	22	30	23	23	20	16	37	37	34	37	36	15	19	15	10	53.6	54.6	3.8	4.4
21	1	1	0	0	0	4	33	46	19	8	16	15	12	54	38	56	40	20	22	12	12	56.5	54.8	4.6	4.6
56	1	7	1	0	7	6	20	37	22	26	17	15	30	39	38	43	39	17	16	16	12	53.6	54.6	2.2	4.2
38	1	3	2	0	8	6	10	31	11	28	12	14	42	31	33	38	33	22	13	13	11	51.4	41.9	4.2	3.8
78	2	1	1	1	9	11	14	42	16	18	16	12	47	41	38	31	31	28	4	4	3	32.7	47.6	2.2	3.4
27	1	4	0	0	1	4	24	43	27	23	13	12	25	52	47	38	47	23	13	28	19	54.4	52.5	5	4.2
48	1	3	2	0	5	7	15	49	19	21	17	11	37	25	31	35	25	9	16	19	13	40.7	50.2	5.2	5.2
24	1	5	0	0	1	4	21	37	18	22	14	14	37	40	36	37	40	14	12	20	15	35.6	61	4.2	4.2
47	1	1	0	0	13	4	21	30	19	26	7	13	36	36	36	36	36	25	16	16	12	48.1	53.6	1	7
44	1	3	1	0	8	4	15	35	19	24	24	14	37	40	36	36	36	18	17	13	11	49.3	39.9	5.6	3.8
28	1	8	2	0	7	6	18	31	20	27	18	15	36	37	34	37	41	19	17	19	17	55.4	47.7	4.4	3.4
64	2	2	0	0	2	3	16	36	23	25	13	14	29	40	40	41	33	16	22	17	11	37.5	60.5	4.8	6
73	1	3	0	0	4	3	15	34	16	30	12	7	22	47	32	43	31	16	16	16	12	50.6	56.7	3.8	5.4
21	2	7	1	0	7	11	9	37	12	37	21	11	55	31	32	43	16	16	15	11	12	40	24	5	6.8
67	1	3	1	0	11	9	12	49	21	25	18	18	38	44	39	28	25	28	16	20	9	50.2	51.3	1.6	2.2
42	2	2	1	0	2	3	24	48	13	18	15	20	20	42	36	42	34	11	16	13	10	51.7	52.1	2	3.8
30	1	2	0	0	0	3	28	44	23	23	18	14	23	41	37	40	35	14	17	16	12	53.6	54.6	4	4.2
28	1	5	0	0	0	1	30	37	25	23	20	17	38	35	38	35	34	15	18	20	14	55.3	54.4	4.8	3.4
23	1	1	0	0	0	7	24	31	21	26	10	17	38	41	37	36	38	21	12	12	15	53.6	54.6	4.2	4.2
67	1	2	1	0	2	4	14	42	20	16	8	10	28	41	36	43	27	11	17	6	8	43.4	55.7	4	4
38	2	3	0	0	6	8	16	41	22	35	18	19	47	43	38	38	34	22	16	15	12	52.9	41.1	4	4
39	1	1	1	0	10	8	15	31	18	27	19	14	38	32	34	35	30	15	16	13	12	49.4	50.4	3.8	3.4
25	1	1	0	0	0	6	18	34	21	29	19	15	37	36	36	32	33	17	15	16	12	53	53.2	3.4	4
59	1	2	3	0	8	6	23	33	21	25	20	15	36	36	36	36	34	16	16	16	12	44.7	54.9	4	4
75	1	3	1	0	3	9	25	34	26	18	11	18	24	43	51	40	43	20	9	10	7	54.4	52.5	2.6	2.8
52	2	4	1	0	1	5	8	44	12	34	16	9	54	35	34	30	19	19	18	13	15	51.7	43.9	2	2.2
35	2	8	1	0	8	8	21	32	20	26	21	16	38	35	36	36	36	16	12	17	12	50.8	43	3	4.8
29	1	5	3	0	2	8	14	48	26	34	19	20	56	38	37	45	32	12	20	9	9	55.5	46.5	5.2	6.2
34	2	2	1	0	2	3	20	37	21	23	17	17	33	41	37	35	38	19	16	12	12	51.5	54	4	4.6
70	2	1	0	0	1	4	22	39	25	24	12	17	35	37	34	36	37	16	16	16	12	53.6	54.6	4	4
70	1	5	1	0	10	10	21	33	21	23	17	15	38	38	34	37	31	16	12	15	10	54.4	38.7	4.2	4
53	2	3	0	0	1	3	14	36	25	30	22	19	45	45	33	40	27	17	18	13	11	51.5	51	3.8	4
73	2	1	2	0	3	4	11	44	21	28	14	16	36	37	37	37	36	16	16	16	12	46.1	46.8	3	4
36	1	2	0	0	1	3	25	33	20	23	16	15	36	35	38	36	33	16	16	16	12	55.5	54.8	4	4
58	1	9	2	0	4	10	21	25	18	24	18	17	35	35	34	33	34	21	17	15	10	42.2	50.7	3.2	5.2
43	2	7	2	0	2	4	19	32	27	29	25	16	51	39	38	46	33	11	15	15	9	51.5	39.8	3.6	3.6
26	2	8	1	0	6	5	28	35	25	28	21	18	42	50	40	39	46	16	10	20	14	58.1	45.3	4.4	5.6
53	1	1	0	0	0	0	35	50	35	8	30	8	20	34	48	38	60	22	28	4	3	56.5	54.8	1	1
53	2	1	0	0	1	3	17	37	23	26	14	15	37	37	37	36	36	20	16	12	12	57.9	48.6	4	4
24	1	6	2	0	4	4	21	36	26	31	15	15	37	34	42	37	36	24	25	21	16	50.7	47.2	2.8	3.8
29	2	1	0	0	0	1	26	40	12	14	20	13	16	50	42	30	38	16	16	12	8	56.5	54.8	1.2	2
77	2	4	2	0	3	5	17	38	18	22	16	12	36	47	45	30	44	13	15	9	7	46.4	56.2	1.4	5.6
75	1	1	2	0	2	4	18	43	9	19	15	9	29	42	40	29	28	28	16	16	12	55.5	54.8	1.6	1.6
66	2	2	0	0	6	5	21	48	24	32	23	19	43	41	39	39	36	14	16	15	9	49.8	51.5	4	4.2
32	2	9	1	0	3	3	16	36	24	32	14	15	46	45	39	39	46	17	16	14	11	46.1	43.6	4.8	4.8
32	2	4	2	0	22	18	7	41	7	40	15	13	54	27	32	40	12	22	8	16	4	36.7	26.2	1	2.2
63	1	3	0	0	5	3	22	39	24	25	15	14	34	42	37	42	27	16	16	17	12	46.6	54.1	4.2	3.6
53	1	3	1	0	11	7	16	38	22	15	15	10	36	47	36	42	28	23	16	13	12	42.2	30.8	2.8	2.8
37	1	3	0	0	8	6	8	50	11	40	23	16	52	31	32	19	14	7	4	13	3	49.6	50.9	1.6	2.2
67	1	3	1	0	4	4	8	35	19	19	19	11	26	45	37	37	44	19	20	20	11	47.9	46	4.4	4.2
48	1	2	0	0	1	3	21	30	21	24	7	15	36	36	36	36	36	16	16	16	12	56.3	54.3	4	4
53	2	2	1	0	12	12	9	41	14	26	17	13	45	43	44	34	34	13	19	13	11	42.8	43	4	4.2
42	2	3	0	0	2	2	20	30	17	24	19	15	38	35	37	36	23	23	16	18	12	52.5	52.2	3	4
28	2	6	2	0	5	7	19	29	19	33	15	13	43	40	30	41	19	16	16	20	12	43.9	54.4	3.4	3.6
34	1	6	2	0	4	9	7	48	11	33	20	18	36	36	34	36	38	26	8	19	15	54.7	50	4	2.8
70	2	3	2	0	22	19	14	50	14	33	15	15	46	42	26	35	24	16	24	13	13	35.4	39.1	3.6	3
52	2	8	0	0	3	12	11	21	14	34	15	9	53	42	40	40	17	15	10	28	12	55.1	35.8	5.2	4
36	1	3	1	0	17	6	25	29	15	29	25	13	37	34	34	38	39	17	15	16	12	33.6	36.4	4	4
35	1	1	1	0	3	2	19	43	16	34	11	10	30	42	31	31	14	13	16	7	12	53	53.2	2.2	3.2
27	1	8	2	1	14	7	25	29	20	28	20	16	38	36	33	34	35	19	14	19	14	43.8	44.8	3.4	3.6
47	2	2	0	0	0	2	22	42	24	8	23	20	19	53	38	39	44	28	22	8	9	55.5	54.8	1.6	6.4
74	2	4	3	0	9	8	22	32	23	25	17	14	33	36	35	43	32	18	14	17	13	45	51.9	3.6	4
30	1	1	0	0	0	2	32	37	16	13	9	14	31	41	44	34	36	17	16	12	12	50.8	57.1	1.2	3.8
66	1	5	2	0	2	3	16	38	24	15	25	14	30	44	44	47	44	15	16	20	13	48.9	56.8	3.8	4.8
41	1	7	2	0	7	7	25	28	22	23	17	13	36	36	36	36	35	17	16	16	12	45.4	47.9	4	4
37	1	2	0	0	1	2	21	38	16	17	14	15	37	36	35	36	32	16	16	16	12	55.3	51.4	1	5.4
38	1	4	0	0	2	3	9	34	17	34	18	10	46	37	38	37	19	13	16	19	13	46.7	48.3	4.4	3.6
28	1	3	1	0	3	3	27	39	20	18	15	15	33	37	36	35	37	18	12	11	10	51	55.8	2	4.2
62	1	6	2	0	10	0	12	39	30	35	14	14	41	37	44	36	38	23	23	23	19	46.5	45.9	6.2	1.6
62	1	4	0	0	0	4	16	40	20	19	14	18	28	44	34	35	36	16	16	12	12	47.7	58	4.6	3.4
74	2	2	2	0	7	7	14	39	16	26	16	12	25	46	38	41	38	17	16	12	12	27.7	56.9	4	4.2
39	2	4	1	0	4	3	20	46	18	35	17	16	35	34	42	37	24	18	18	18	11	44.3	53.6	1	1
44	1	3	1	0	1	5	15	27	18	20	17	15	38	41	45	48	40	28	16	12	10	58.1	44.8	5.4	7
29	1	4	1	0	4	5	21	39	25	23	19	17	41	39	42	40	42	20	19	16	15	45.5	43.9	3.2	4
37	2	2	1	0	6	5	20	35	16	34	19	16	41	38	36	36	35	17	17	18	13	57.1	33.7	4	4
21	1	3	1	0	8	8	22	42	23	34	22	20	60	31	37	34	18	22	14	9	12	62	27.5	4.8	3.2
70	2	3	2	0	4	7	17	42	27	13	16	18	45	47	40	39	20	17	20	23	12	35.3	53.6	4.6	5.2
35	1	2	2	0	8	11	20	32	21	25	20	16	38	39	37	38	37	12	9	20	15	40.6	45.3	3	5
46	2	2	0	0	2	5	16	42	15	24	18	11	42	38	37	39	29	16	16	19	12	56.2	48.8	3	3
29	1	1	1	0	8	10	17	34	23	28	16	17	36	36	36	36	36	14	16	16	12	42.8	43	3.8	4.2
36	1	11	0	0	3	3	21	32	19	26	20	15	33	40	23	38	31	15	14	15	11	40.2	44.3	3.6	5
30	2	3	0	0	0	2	35	44	34	13	26	24	33	38	40	37	40	16	16	16	12	56.5	54.8	4	4
33	1	6	1	1	14	11	14	46	19	40	19	9	59	40	40	46	27	18	13	14	12	59.6	17.7	5.2	4.6
48	2	2	1	0	5	3	17	39	22	25	17	19	49	36	41	41	27	11	14	9	8	51.7	48	4.2	5.2
59	2	1	0	0	0	5	24	39	21	16	19	20	26	50	40	34	41	16	16	14	12	55.3	54.4	3.8	4
69	2	1	0	0	3	3	22	39	25	23	12	15	33	37	36	36	36	13	16	16	12	50.4	54.5	4	4
23	1	10	3	0	7	11	16	41	27	30	15	18	35	35	42	36	40	10	11	11	7	49.5	52.6	4	4
65	1	1	0	0	4	3	22	31	21	22	21	18	35	36	37	36	37	16	16	16	12	56.2	48.8	4	4
24	2	3	0	0	0	0	30	50	33	38	19	23	26	48	43	41	40	22	16	16	12	56.5	54.8	5.2	4
29	1	2	0	0	11	6	18	37	16	26	21	16	32	36	33	38	34	16	16	19	13	47.1	38.9	3	4.2
64	2	1	0	0	1	3	21	31	21	27	7	13	36	36	36	36	36	22	4	4	12	43.1	59.7	1	7
41	2	2	0	0	4	4	30	41	24	20	8	17	28	37	36	25	33	15	16	16	12	54.3	46.7	1.2	3.4
74	2	6	1	0	7	9	10	46	19	27	13	11	41	48	40	36	36	22	16	16	9	42.4	55.8	3.6	4.8
65	2	6	1	0	17	14	13	32	20	29	20	14	46	42	35	40	32	12	16	18	9	39.4	30.6	3.8	5.6
52	2	1	0	0	0	2	19	31	20	19	17	19	29	43	36	35	38	14	16	13	9	55.3	54.4	4	4.2
36	1	3	1	0	8	13	19	35	23	28	20	14	36	36	34	36	37	18	12	12	14	43.7	52.1	4.2	4.4
46	1	7	1	0	7	6	17	41	8	30	21	17	27	47	36	38	35	12	16	20	14	61.9	29.8	3.8	5.6
38	1	1	0	0	12	10	32	35	18	23	17	9	37	35	29	27	21	24	16	9	16	37.7	40.2	2.8	2.2
27	2	12	2	0	15	12	18	36	12	24	19	17	32	43	24	36	31	21	13	14	14	29.6	59.4	2.6	4.2
26	1	3	1	0	12	5	21	34	22	28	18	17	33	40	28	36	34	16	15	13	11	47.5	49.4	2.6	5.2
78	1	1	1	0	2	2	19	34	21	26	19	15	36	36	36	36	36	16	16	16	12	47.2	43.7	1.6	6.8
39	2	8	0	1	7	9	15	42	18	33	18	19	48	37	36	37	21	24	15	28	10	27.8	47.3	5.6	5.6
41	2	4	3	0	10	7	17	32	21	28	21	14	53	40	40	34	36	28	4	4	16	29.1	40.1	1	7
53	2	7	3	0	3	3	13	40	21	26	32	18	22	54	39	49	44	18	28	26	15	52.7	55.7	7	7
67	2	2	0	0	4	4	11	39	14	33	21	12	49	38	41	34	30	12	16	16	12	56.3	40.4	4	4.6
31	2	1	0	0	21	4	29	18	14	14	24	14	28	43	17	37	31	16	16	16	12	33	45.8	1	5.4
23	2	8	1	0	5	6	25	42	19	35	14	10	50	34	43	33	44	13	20	10	14	53.6	50	4.4	4.2
70	2	1	0	0	1	2	16	40	17	21	18	18	30	50	33	45	40	16	16	14	9	54.1	50	3.6	4.8
58	2	4	0	0	2	5	14	44	17	30	10	13	40	40	33	27	28	22	15	10	12	53.6	50	3.6	3.2
72	1	3	1	1	1	7	14	39	14	31	14	10	45	41	39	30	28	20	12	14	13	38.2	51.7	3.4	4
56	1	4	2	0	5	8	22	38	23	29	16	14	37	42	36	36	30	21	16	16	12	50.3	47.8	3.4	3.8
61	2	1	1	0	3	4	14	34	14	29	16	14	29	40	47	27	35	20	16	16	12	53.2	50.9	4	4
38	1	2	0	0	6	8	16	30	10	21	18	10	39	37	36	35	31	20	18	18	14	45.4	47.9	4	4
21	1	8	2	0	0	1	22	30	20	21	22	15	36	33	41	35	39	15	16	15	12	42.7	41.4	3.2	4.6
39	2	4	2	0	22	17	33	20	11	13	25	13	33	38	30	36	34	22	20	19	15	29	51.3	3.6	4.4
50	2	1	0	0	3	4	15	39	18	29	16	16	38	46	35	32	34	20	18	13	9	59.7	45.1	2	3
70	1	4	0	0	2	3	15	41	22	27	18	18	30	47	41	41	42	18	18	19	15	46.3	58.1	1.8	3.2
38	2	12	1	0	8	6	16	40	28	32	15	16	42	32	43	33	41	18	19	20	15	45.4	46.5	5	3.2
73	2	1	1	1	1	4	22	40	18	19	11	15	35	41	38	28	14	28	16	4	6	32.4	61	1	1
31	2	6	2	0	11	9	20	45	23	35	18	13	53	28	31	39	26	19	11	20	15	48.7	35	4.4	3
55	2	7	2	0	7	6	11	41	19	39	19	18	56	41	36	38	22	18	14	12	12	55.1	37.7	5.4	6
27	1	1	1	0	12	7	18	43	13	31	19	18	45	52	40	40	33	21	16	13	12	41.7	48.4	6	4.8
62	2	9	2	0	8	5	21	30	22	24	21	15	36	36	36	36	36	16	16	16	12	48.6	44.2	4	4
61	2	2	0	0	2	9	28	41	25	24	16	18	30	48	34	41	37	15	19	15	11	51	55.8	2.4	3.8
71	2	3	1	0	6	5	13	42	12	27	21	20	33	54	40	41	35	13	16	7	12	50.6	53.7	2.8	4
44	1	4	0	0	1	5	27	42	19	17	11	15	19	35	41	32	32	28	16	15	15	53.6	54.6	4.2	3.2
45	2	5	0	0	9	5	22	28	22	23	20	15	34	35	35	37	37	13	20	15	10	42	60	5	3.4
59	1	3	4	0	3	9	12	39	19	24	23	11	36	37	36	36	36	16	16	15	12	52.7	52.7	3.6	3.8
67	2	7	0	0	3	3	16	45	21	28	19	12	40	49	37	38	38	13	16	11	10	52.7	55.7	4	3.6
52	1	3	2	0	10	6	9	31	14	30	13	13	41	26	49	35	38	27	8	6	15	36.2	33.5	1.6	6.8
72	2	2	0	0	1	5	20	41	24	17	14	15	32	56	32	37	37	20	16	14	11	48.9	56.8	3.2	2.2
63	2	1	1	0	4	7	14	38	19	30	11	15	45	35	39	39	31	19	16	16	12	32	43.5	3.6	5.8
36	1	1	0	0	8	7	16	30	15	27	21	11	30	36	32	37	33	25	11	7	9	53.3	48.5	1	2.8
47	2	4	0	0	7	7	19	40	16	35	16	14	44	37	38	29	24	20	11	12	11	54.7	50	2.6	4.2
45	1	1	0	0	14	7	26	22	18	20	25	14	28	44	12	40	28	28	28	28	21	38.9	42.8	1	7
22	1	1	0	0	1	6	23	30	20	23	20	16	37	40	36	36	36	16	16	16	12	40.3	58.6	3.6	4.2
59	2	2	0	0	3	4	13	48	17	36	17	24	45	46	30	36	25	15	16	12	11	51.8	48.8	2.6	3.6
50	1	3	0	0	4	6	17	40	23	27	17	10	42	32	41	26	25	13	16	17	12	48.5	54.5	4	4.2
39	2	5	1	0	11	9	10	40	19	30	17	17	44	41	42	37	38	14	11	17	11	40.7	59	4.4	4.2
67	2	2	1	0	1	1	17	49	27	16	21	17	27	54	37	42	46	28	16	16	12	52.7	55.7	3.4	3.8
45	2	2	1	0	6	8	22	30	20	25	15	15	36	36	36	36	36	28	16	16	12	54.4	47.7	1	7
78	2	4	1	0	1	2	11	41	22	30	25	17	24	45	44	38	49	14	20	14	10	43.4	57.7	4	4.2
25	2	2	1	0	9	7	15	48	22	38	24	15	59	29	38	45	21	28	10	10	18	54.7	41.4	4.6	4.8
55	2	4	1	0	1	4	17	37	22	23	16	14	38	43	38	46	33	15	17	16	12	53	48.6	2.2	4.6
38	1	11	4	0	19	13	21	38	25	26	11	15	44	33	34	37	16	18	4	16	12	36.2	25.3	2.8	2.8
29	2	4	1	0	7	6	16	30	21	24	21	15	38	34	36	37	36	16	16	16	12	44.5	47	4	4
55	1	4	2	0	2	3	11	38	15	12	21	16	26	43	42	31	30	27	26	24	12	47.7	44.5	2.6	6.6
67	2	1	0	0	6	11	18	40	21	25	16	19	35	39	36	36	30	19	17	12	9	41.8	55.7	3.8	4.2
63	1	7	2	0	8	15	8	34	9	38	14	16	48	26	45	39	18	21	12	14	9	44.4	42.3	5.4	5.6
71	2	3	1	0	5	10	17	37	19	26	16	15	35	40	43	36	33	20	12	12	9	32.7	53.6	3.6	3.6
30	1	1	0	0	5	4	22	34	21	24	21	14	34	35	39	40	35	16	17	17	11	51.7	49.3	4.4	3.8
70	2	2	1	0	3	4	14	40	15	26	19	18	42	52	38	36	32	13	16	12	11	52.5	50.2	2.6	2.6
79	1	1	2	0	4	6	14	39	18	21	15	10	28	43	38	34	30	10	4	4	3	47.3	47.3	1	4.6
41	1	7	1	0	8	3	19	43	25	31	18	15	45	46	35	40	30	15	21	16	14	44.4	40.8	4.8	4.8
37	1	4	0	0	0	2	24	29	22	20	14	18	32	31	42	37	40	14	24	21	14	55.5	54.8	4.6	5.4
54	2	1	0	0	1	3	19	36	21	25	15	14	18	50	40	38	41	8	16	4	6	55.3	54.4	4.2	4.6
45	1	4	3	0	10	11	9	38	11	30	19	11	45	36	39	33	28	20	9	12	12	40.3	43.7	2.4	5.6
43	1	2	3	0	8	9	21	30	21	24	21	15	35	41	24	38	32	16	16	16	12	44.9	50.2	4	3.2
48	2	2	0	0	4	3	22	38	22	16	17	20	29	48	44	43	37	22	16	16	11	53	53.2	3.4	4
24	1	7	0	0	6	6	27	34	21	26	25	14	39	32	34	37	35	19	16	18	12	47	58.5	3	5
44	1	1	0	0	3	3	16	42	15	21	18	19	39	34	39	36	36	15	13	8	11	52.7	52.7	3.8	2.2
54	1	3	1	0	14	7	11	30	17	31	14	15	51	40	43	37	28	22	19	9	8	46.8	26.7	2.8	4.4
38	2	5	1	0	7	9	15	42	20	36	16	14	58	30	34	43	25	11	9	14	14	60.1	32.1	4	5
55	2	2	2	0	3	5	16	32	20	29	17	14	36	34	34	38	33	17	18	18	12	50	52.3	3.8	4
48	1	2	3	0	5	5	7	43	15	34	28	11	59	43	34	35	32	16	15	8	12	51.7	36.2	6.4	6.4
39	2	3	1	0	6	7	28	40	24	24	14	13	38	32	40	40	27	14	12	14	9	53.7	47.8	5	5.2
62	2	3	0	0	4	7	21	19	18	21	21	14	32	37	33	34	34	20	17	16	13	53.1	46.5	2.2	4.6
60	2	1	1	0	6	4	13	31	13	28	13	18	37	41	34	39	29	13	20	13	10	43.4	48.9	3.8	4
28	2	3	0	0	4	4	25	42	18	22	15	16	38	51	39	24	30	20	21	12	9	57.9	48.6	4.8	5.8
46	2	5	1	0	13	11	26	44	24	34	26	15	53	45	48	29	43	24	17	20	16	56.8	30.2	5.8	3.2
31	2	4	1	0	11	11	21	44	22	30	16	15	47	46	41	45	40	16	19	19	13	49.4	40.6	5.2	5.2
58	1	2	2	0	2	4	15	41	23	28	15	15	23	42	37	44	35	18	20	12	9	53	53.2	3.6	3.8
30	2	5	0	0	1	2	25	26	19	23	21	14	36	36	36	35	36	17	16	16	12	56.5	54.8	4	4
71	2	3	0	0	3	4	22	39	22	19	16	19	25	55	41	37	42	22	16	7	12	51.8	48.8	1.8	2.8
58	1	4	3	0	5	3	28	40	23	15	19	21	23	39	37	41	43	20	23	16	12	48	57.9	4.8	5.2
39	1	6	1	0	2	7	15	50	17	21	19	10	38	38	39	36	30	15	17	19	12	48.3	55.5	2.6	2.4
27	2	9	2	0	10	14	28	41	24	33	15	13	31	37	34	33	37	21	15	15	15	49.8	55.2	3	5
38	1	1	0	0	11	5	21	30	21	24	7	15	36	36	37	36	36	16	16	16	12	48.9	55.4	4	4.6
32	2	1	1	0	8	4	20	40	7	32	13	17	46	48	32	33	29	19	10	10	12	56.5	46.5	4	4
65	2	1	0	0	0	2	22	30	20	17	24	15	35	42	34	37	34	19	16	16	12	45	55.7	1	3.8
64	1	4	2	0	4	2	23	41	18	21	12	17	34	38	34	44	26	16	16	15	13	42.8	48.6	4.4	3.4
46	2	3	1	0	3	5	12	38	10	28	16	10	43	46	29	34	30	20	17	17	10	32.4	50	4.8	7
68	1	2	2	0	4	5	22	32	21	24	21	15	36	36	36	36	36	28	25	12	14	53.6	54.6	1	7
23	1	2	1	0	5	4	26	33	20	26	17	21	36	41	40	45	34	16	24	17	9	44.4	50.4	5.6	6.4
52	1	3	1	0	10	9	19	32	23	24	20	15	38	37	37	36	35	16	16	16	12	45.5	50	4	4
25	2	5	1	0	9	8	20	37	17	23	17	18	43	40	35	39	34	18	13	14	12	53.9	44.2	4.4	4
36	2	6	3	0	20	16	8	44	20	38	18	14	57	34	41	39	27	19	12	14	15	33.9	27.5	3.8	3.6
60	2	6	1	0	9	8	14	32	20	28	16	16	44	35	44	36	34	11	14	24	19	50.5	46.3	4.2	5.8
65	2	1	0	0	5	2	21	30	20	24	21	15	36	36	36	36	36	16	16	16	12	43.4	56.8	3	4.2
74	2	1	2	0	1	2	14	39	19	16	15	14	30	43	32	35	35	16	16	10	12	50.4	54.5	1.4	3
34	2	3	1	0	7	9	15	30	18	32	17	14	43	39	39	36	34	15	14	15	13	38.3	35.9	4.2	4.2
44	1	2	0	0	3	4	26	18	21	19	19	13	36	36	36	35	35	16	16	16	13	45.8	43.8	3	4.4
27	2	4	0	0	5	6	17	40	21	32	16	15	38	39	33	41	35	17	16	16	12	51.1	41.2	4.6	3.8
57	2	2	0	0	6	5	21	38	23	20	14	17	35	43	36	41	33	21	13	16	10	53	48.6	2.8	5
24	2	2	0	0	3	3	22	30	21	24	8	17	36	37	36	36	36	16	15	16	12	53	53.2	4	4
26	2	8	1	0	10	4	14	48	18	35	27	23	54	39	36	35	22	22	12	24	14	29.4	34.2	4.4	7
55	1	3	2	0	6	4	15	34	16	25	20	14	45	38	39	33	44	18	10	7	12	50.4	42.7	1.8	5.4
37	2	4	0	0	0	2	13	39	18	25	15	18	31	42	39	39	44	19	17	17	14	55.3	54.4	4.6	5.4
73	1	1	2	0	4	5	10	49	12	23	25	17	28	53	37	35	45	21	11	6	4	52.6	51	3	3.4
30	2	2	1	0	5	3	9	37	7	33	17	18	49	33	34	32	24	17	20	14	15	53.9	47.8	4.4	4.6
50	2	2	0	0	3	1	22	24	20	18	20	18	37	39	34	38	42	17	18	19	12	55.5	54.8	5.8	3.2
60	1	2	2	0	1	5	19	42	22	24	15	14	35	47	31	36	23	17	14	16	13	47.1	58.2	3.6	4.6
67	2	5	1	0	3	3	19	40	25	26	13	18	25	42	40	34	39	9	21	19	11	51.4	48.7	3.6	4.6
77	1	4	1	0	1	7	20	33	22	25	15	17	36	36	36	36	36	16	16	16	14	43.3	44.1	4.4	4
66	1	1	2	0	2	3	15	37	19	24	18	15	34	36	36	36	29	19	16	16	12	55.3	54.4	4	3.4
28	1	11	4	0	8	10	16	37	26	30	23	15	38	31	42	33	33	21	19	21	14	46.9	48.1	5.4	3
52	2	2	0	0	6	10	23	30	12	21	17	12	35	40	38	38	39	18	20	18	9	55.3	54.4	3	4.8
34	1	2	1	0	2	3	26	31	15	23	14	19	46	43	34	40	33	22	16	13	11	45.6	54.4	5.4	4.8
53	2	3	1	0	2	4	15	40	18	33	13	16	36	42	37	44	38	17	17	18	14	51	49	4	4.2
73	2	3	0	0	0	3	24	40	25	17	15	15	26	46	40	38	40	14	10	10	8	53.6	54.6	4.2	5
26	1	8	2	0	7	6	22	45	27	33	18	18	43	42	36	47	29	14	12	19	9	55.2	38.9	3	5
37	2	1	0	0	8	7	21	30	19	24	17	15	36	36	36	36	37	16	20	20	15	53.9	47.8	5	4.6
73	2	3	0	0	0	2	27	23	30	16	15	20	30	42	43	33	41	19	14	11	7	56.5	54.8	1.6	3.8
32	2	11	1	0	11	8	20	47	28	33	18	17	56	40	38	43	25	16	20	23	15	46.5	44.2	5.6	4.8
72	2	1	1	0	1	3	16	40	23	26	14	15	36	43	38	39	37	16	16	16	12	52.7	52.7	2.4	4.4
54	1	3	1	0	6	6	16	37	21	28	18	13	46	43	40	37	31	21	19	14	7	52.8	46.1	4.4	3.6
66	2	3	2	0	5	6	13	41	16	30	15	14	36	43	31	41	33	22	12	14	12	51.4	55.7	2.6	3.6
56	2	2	0	0	1	3	30	44	27	17	20	15	30	45	37	34	36	25	16	17	13	57	51.3	4.2	2.4
73	1	1	0	0	1	2	28	39	21	15	12	18	19	44	43	41	39	22	16	10	12	53.6	54.6	1	1.6
44	2	2	1	0	6	10	19	44	22	26	14	20	33	38	35	25	34	26	17	16	12	50.4	54.5	1.8	4.2
61	2	1	1	0	6	6	15	39	18	25	11	19	38	41	37	37	32	14	16	7	12	51.7	52.1	4	3.8
50	2	4	0	0	4	4	13	49	13	28	18	17	33	50	42	34	39	20	19	12	9	49	57.4	2.6	3.6
31	1	2	0	0	14	8	22	27	13	22	21	16	37	36	36	36	36	23	20	20	13	39	51.1	4	3.8
65	2	1	2	0	0	3	21	30	21	24	21	15	36	36	36	36	36	16	16	16	12	53.6	54.6	4	4
40	1	1	0	0	0	2	29	14	7	10	7	13	36	36	36	36	36	16	16	16	12	43.3	60.1	4	4
62	2	1	0	0	1	2	23	43	22	18	18	16	22	51	39	37	38	17	16	8	7	53.6	54.6	2	3
21	1	5	1	0	6	9	24	35	24	31	14	16	40	46	39	34	26	13	15	16	9	53.6	43.4	2.6	6
34	2	2	0	0	1	5	21	30	21	23	14	15	37	36	36	36	36	18	16	15	12	52.7	52.7	4	4
72	1	3	1	0	4	8	10	31	16	22	20	10	35	42	40	36	36	13	13	18	12	51	55.8	3.4	4.4
71	2	2	0	0	3	6	26	38	24	24	15	14	36	44	30	43	36	9	17	14	6	53.6	54.6	3.8	5.6
73	1	4	2	0	2	4	16	38	16	21	13	15	29	41	36	34	28	17	14	12	9	41.8	53.2	4	3.6
29	2	4	1	0	7	7	20	35	22	25	21	15	40	39	37	35	32	17	16	16	12	49.9	47.4	3.6	4.2
46	1	1	2	0	4	3	20	40	18	24	11	14	26	39	37	33	34	16	16	16	12	49.5	47.4	1	4.6
45	1	8	0	0	7	14	10	46	14	35	17	16	44	31	31	31	16	17	11	19	13	49.9	36.3	4.4	5.6
52	2	3	2	0	3	5	7	42	16	31	15	13	34	42	43	37	32	18	18	10	12	51	55.8	3.4	2.6
60	1	3	2	0	3	2	15	30	27	27	18	12	57	31	40	39	24	16	17	16	12	51.2	47	3.6	4.4
57	1	2	0	0	2	3	19	43	19	21	18	18	29	47	39	34	38	20	16	13	12	57.9	48.6	4.2	3.8
56	1	1	0	0	5	6	21	31	21	24	21	15	35	36	36	36	37	16	17	16	12	43.5	44	1	7
20	2	7	0	0	17	17	17	33	21	29	15	15	37	36	40	34	36	19	13	20	14	48.5	31.7	4.6	3.8
46	1	1	0	0	0	3	21	32	21	26	18	14	36	36	36	36	36	16	16	16	12	51.8	48.8	4	4
32	1	1	0	0	0	1	21	29	23	23	22	14	36	36	36	36	36	16	16	16	12	55.5	54.8	3.8	4.2
40	1	2	1	0	18	13	7	40	7	40	23	9	50	34	38	32	24	19	7	4	15	32.1	32	4	2.2
62	2	2	1	0	5	9	7	40	12	31	11	10	38	37	34	33	31	22	22	16	10	53	48.6	3.4	4.6
23	1	4	1	0	10	10	21	31	23	24	16	17	33	44	27	33	37	16	18	15	13	49	47.1	2.4	5
69	2	2	0	0	0	4	21	30	21	24	21	15	35	36	36	36	36	16	16	16	12	54.3	47.2	4	4
64	1	1	1	0	1	3	11	39	18	28	13	10	34	37	36	35	32	21	15	13	12	53.6	54.6	3.2	4
35	1	7	2	0	8	9	17	38	28	32	17	20	30	42	33	32	32	18	23	22	9	49.7	46.8	4	5.2
70	2	1	2	0	1	3	15	43	22	24	21	17	34	57	43	20	51	16	16	7	12	45.7	55.9	3	4.2
25	2	5	2	0	4	8	21	16	14	13	14	14	31	39	26	37	33	25	12	4	3	53.6	53	3	6.2
55	2	8	0	0	5	6	28	37	26	23	15	17	35	40	40	45	36	14	19	20	15	53.7	52.4	4.8	4.8
32	1	5	1	0	10	3	27	17	14	18	28	17	37	38	35	37	39	22	24	19	13	19	54.5	3.4	4.2
38	2	5	1	0	4	5	17	33	22	31	17	12	38	36	36	35	36	16	16	16	12	48.7	57.4	3.6	3.6
32	2	5	1	0	8	3	18	36	20	31	18	14	34	38	34	37	33	12	15	18	14	52.1	51.3	3.6	4.8
60	2	2	2	0	5	6	12	48	18	31	16	13	35	36	40	32	26	26	15	10	11	54.5	49.2	1.2	1
50	2	2	2	0	6	12	18	34	24	31	15	14	43	45	41	38	27	25	16	16	12	49.3	51.2	4.2	4.2
54	1	5	1	0	6	6	24	33	25	17	18	13	38	36	39	40	38	13	14	16	13	51.1	47.7	4.4	4.8
48	2	3	0	0	3	4	14	37	19	22	21	15	25	45	38	45	39	13	12	15	8	46.1	55.7	4	4
32	2	5	0	0	1	0	23	37	26	26	15	18	37	42	38	36	38	16	16	16	12	55.3	51.4	4.2	4.2
24	1	1	0	0	2	1	22	32	21	24	21	15	36	36	36	36	36	16	16	16	12	51	56.3	4	4
74	2	1	1	0	1	4	22	29	19	28	15	18	31	45	18	38	39	4	13	8	3	45.8	55.7	3.4	6.6
42	1	7	0	0	1	4	27	38	25	28	13	18	32	30	45	36	27	14	12	10	13	55.5	54.8	3.6	4.2
21	1	1	0	0	1	2	27	39	28	26	19	19	34	45	48	29	37	13	16	12	9	54.4	52.5	2.6	4
63	2	6	0	0	11	7	11	46	21	28	18	18	44	33	39	41	30	21	11	19	13	52.6	45.3	5.2	5.4
72	2	2	0	0	0	1	26	42	22	23	10	13	24	44	35	38	34	12	16	7	12	48.9	56.8	4	3.6
68	2	7	4	0	17	14	14	48	17	37	21	17	48	47	37	39	33	18	4	17	12	33.1	33.1	3.8	4.2
66	1	3	1	0	1	3	24	36	16	26	9	15	33	41	38	37	33	17	15	13	11	53	53.2	4.2	3.8
71	1	5	2	0	5	9	7	39	11	37	16	10	48	48	33	37	24	12	13	17	15	49.6	49	1.4	2.8
56	2	3	0	0	2	6	24	50	27	24	21	15	42	40	37	39	29	14	15	18	12	55.3	51.4	2.2	2.2
70	1	1	0	0	1	3	18	41	20	27	9	12	23	42	38	38	35	13	17	12	3	53.6	54.6	1.6	1.6
28	1	7	0	0	10	7	24	26	21	23	21	14	33	34	30	38	36	13	9	12	11	42.9	49.6	3.2	4.6
59	1	3	1	0	9	9	21	41	23	31	14	19	39	34	41	36	35	16	16	16	12	44.3	52.6	4	4
65	1	1	1	0	2	6	13	33	16	25	12	13	37	40	39	43	39	28	28	28	21	45.6	54.6	1	7
26	2	4	0	0	0	3	22	31	20	24	22	15	36	36	36	38	36	16	16	15	12	45.3	58.7	3.6	4.4
22	1	1	0	0	0	0	32	17	22	20	24	15	34	36	46	34	42	18	19	13	11	56.5	54.8	1	6.4
48	1	1	0	0	0	2	21	30	21	24	9	15	36	36	36	36	36	16	16	16	12	53.8	55	4	4
51	2	3	1	0	5	6	14	42	17	19	14	12	42	34	41	36	29	14	19	13	13	51	55.8	2.4	4.8
36	1	1	0	0	11	5	22	29	13	17	21	16	32	39	30	41	35	14	14	15	10	33	45.8	2.4	5.4
60	2	6	0	0	1	4	14	43	28	33	26	16	41	38	45	35	45	17	24	14	14	55.3	54.4	1	7
31	2	13	1	0	8	11	19	36	27	29	15	13	40	37	37	34	34	20	20	20	15	48.3	41.3	4.6	3
23	1	1	0	0	3	2	23	23	15	19	11	15	31	40	29	36	32	15	18	17	13	39.8	57.5	2.6	6.6
69	1	3	3	0	5	6	9	45	17	33	13	15	39	37	41	39	31	22	16	18	15	45.6	54.6	3.8	4.6
68	2	3	2	0	6	4	15	34	20	23	19	15	35	38	35	35	36	18	20	20	14	41.4	47.5	3.6	4.2
70	2	1	1	0	2	3	15	40	25	28	17	14	29	47	41	30	33	14	19	14	11	37.6	58.3	3	4.6
73	1	3	1	0	4	5	14	38	17	27	13	15	36	40	39	34	37	13	16	13	13	38.8	56.8	4	4.8
44	1	1	0	0	2	3	18	28	14	22	21	11	37	37	37	36	35	28	16	19	18	48.8	56	1	4.2
32	1	1	0	0	8	5	24	31	23	23	22	14	37	36	36	36	36	19	18	16	12	40.6	45.3	5	3.2
72	1	7	3	0	0	2	7	40	12	26	14	12	36	34	41	34	42	16	21	17	15	53.6	54.6	5.2	3.4
66	2	1	1	0	3	3	16	40	17	23	17	14	41	47	38	41	40	20	16	12	12	44.3	52.7	3.2	3.2
63	2	4	0	0	7	6	14	38	19	27	17	18	39	36	38	39	36	21	12	17	13	59.1	34.8	2.2	3.2
51	1	3	0	0	1	2	17	40	14	31	16	13	42	38	36	37	31	16	16	16	12	57.7	38.9	4.4	4.2
29	1	1	0	0	1	3	27	36	19	21	11	5	37	30	35	35	26	16	16	16	12	53	53.2	2.2	1.6
44	1	1	0	0	3	3	27	50	20	17	23	18	34	47	33	29	27	10	24	16	15	58.2	51.6	5.4	5.2
48	1	1	0	0	3	4	20	31	25	26	10	19	36	36	36	36	36	28	16	16	12	50.4	54.5	1	7
49	2	2	2	0	2	5	20	32	22	24	17	16	38	37	37	35	37	18	15	17	13	53.1	42.8	4	4.2
60	1	7	3	1	3	12	11	40	22	28	13	14	45	37	39	45	35	12	17	14	12	37.3	45.9	6.4	6.4
50	2	5	2	0	5	8	12	46	16	27	12	16	30	35	36	38	21	19	18	11	13	49.2	50.1	5.8	5.4
58	2	2	1	0	2	3	20	43	21	22	17	15	35	48	40	37	28	22	16	12	9	44.4	52.9	2.4	4
69	1	2	2	0	1	2	15	39	16	26	14	15	34	44	36	40	32	21	14	14	12	46.1	55.7	1.4	5.2
70	2	3	0	0	1	2	25	33	21	16	14	13	20	47	34	36	33	22	19	19	13	51	55.8	2	4.8
43	2	9	2	0	18	14	20	35	27	27	17	15	42	34	37	36	33	16	10	15	14	37.7	38.5	5.8	7
33	2	3	1	0	7	5	30	19	15	16	35	13	36	40	16	40	28	22	4	27	21	48.8	21.9	1	7
20	1	5	2	0	13	6	16	41	23	31	17	16	36	37	35	43	32	17	18	20	15	46.9	46.5	3.2	5.4
61	2	4	2	0	2	5	12	43	9	32	19	14	36	45	41	36	38	14	16	16	12	52.1	42.8	3.6	4.6
70	1	3	2	0	2	5	10	39	9	28	19	13	34	36	35	34	31	16	16	16	12	40.1	46.1	1	2.8
35	1	8	3	0	10	5	18	41	24	27	16	16	34	35	27	34	32	11	10	12	11	44.8	47.7	2.6	5
34	2	3	1	0	6	5	12	47	16	28	15	14	36	46	37	34	43	22	21	18	14	53.6	54.6	4.6	4.2
38	1	3	1	1	5	12	22	50	21	28	25	24	48	50	34	39	37	28	9	19	15	50.9	49.6	2.2	1.6
26	1	13	0	0	2	2	31	10	7	8	7	13	36	36	36	36	36	16	16	16	12	53.8	55	1	7
53	1	4	0	0	6	6	21	38	21	28	15	15	36	40	35	36	34	21	16	16	12	48.9	56.8	4	4.4
27	1	5	0	0	3	7	30	42	27	22	15	15	31	45	32	38	36	16	20	19	12	56.6	52.6	4.2	4.6
32	2	3	1	0	1	5	20	42	10	16	23	13	38	39	42	45	32	18	10	17	12	46.8	43.5	4.2	3.8
53	2	1	0	0	0	2	23	30	19	14	12	16	31	45	23	37	37	17	15	16	11	53.6	54.6	3.4	3.4
48	2	1	0	0	0	3	14	41	21	24	12	11	35	36	36	35	36	28	16	13	12	51	55.8	3.8	2
50	2	3	3	0	8	10	21	30	21	24	21	15	37	37	35	36	35	16	16	16	11	44.9	43.3	3.4	4.4
73	2	2	0	0	1	2	14	36	16	24	9	14	28	42	34	36	27	19	16	7	7	55.3	51.4	1.8	3
43	1	6	3	0	15	16	9	38	9	36	18	15	41	37	39	37	38	20	15	16	12	37.9	32.2	3.4	4.6
43	1	2	1	0	6	6	24	40	12	10	11	14	20	41	34	41	33	19	25	19	15	50	52.3	2.2	3.4
45	1	7	2	0	10	9	33	42	23	20	14	18	36	39	42	37	34	20	10	20	12	46.1	34	2.4	2.4
58	1	9	0	0	11	4	24	31	14	24	23	14	36	36	36	37	36	7	14	14	11	38.2	42	1	7
40	1	9	2	0	11	7	18	41	14	30	21	13	47	38	40	41	23	20	9	17	15	33.1	42.7	3.8	4.8
70	1	4	1	0	0	4	30	40	29	20	13	21	28	53	42	41	49	17	19	14	11	55.5	54.8	3	5.8
38	2	3	0	0	1	3	25	36	16	27	16	19	42	43	38	34	39	12	25	25	15	49	44.8	3.8	5.8
64	2	1	1	0	4	3	14	40	22	31	16	12	40	38	39	34	26	18	18	20	14	46.8	55.8	4.8	4
64	1	4	2	1	5	2	27	38	27	29	20	17	35	52	40	31	36	13	19	15	10	48.9	56.8	5.4	6.2
64	2	1	1	0	0	3	19	38	20	23	19	15	25	46	34	42	33	16	16	16	12	48.9	56.8	3	3.4
32	2	5	3	0	9	10	22	34	20	21	17	12	36	33	38	36	36	20	18	16	11	44.8	44.9	5.4	2.6
35	2	12	4	1	24	10	31	10	7	8	34	13	28	44	12	41	28	12	12	13	9	26.4	30.9	1	6.8
54	1	3	0	0	14	11	21	30	22	21	19	16	36	36	36	36	36	16	15	16	12	35.5	48.3	3.8	4.4
47	2	2	0	0	0	1	27	42	24	26	11	14	25	46	36	35	36	14	17	16	12	56.5	54.8	1.6	3.2
64	1	2	0	0	2	5	15	41	20	21	13	13	38	38	34	37	35	17	12	11	10	41.9	51.1	2.4	3.4
40	2	4	0	0	9	13	21	30	23	26	21	12	35	34	33	36	34	12	12	13	12	48.4	46.1	2.4	4.6
57	2	3	0	0	2	2	17	40	22	29	20	15	33	48	37	28	31	13	16	16	12	53.3	48.7	4.2	3.6
34	1	6	0	0	8	6	20	32	20	26	17	14	36	38	35	36	34	15	13	15	13	40.6	45.3	4.2	3.8
56	1	5	1	0	5	9	11	46	18	25	24	13	26	45	43	42	39	18	24	16	12	51	55.8	5.2	6.6
25	2	13	1	0	24	13	21	47	20	32	21	12	42	43	36	43	35	7	9	7	9	51.9	21	1	5.2
62	1	2	0	0	0	2	28	41	22	18	18	15	18	46	42	28	33	16	16	13	9	55.3	54.4	1	2.6
74	1	1	1	0	0	2	15	33	19	21	16	12	27	39	37	35	38	16	16	15	10	52.7	55.7	3.4	2.8
75	1	6	1	0	5	4	23	46	23	26	15	19	30	43	43	39	41	21	20	19	12	52.7	52.7	2.6	2.2
26	1	7	0	0	8	5	22	32	25	26	20	19	32	38	38	35	39	18	20	19	14	54	43.2	4.2	3.6
47	2	5	1	0	11	3	20	31	18	25	21	11	41	35	41	35	39	28	24	24	18	47.6	42.9	3	5
26	2	2	1	0	1	3	26	45	22	31	10	17	36	42	39	44	34	21	11	7	13	57	51.3	1.6	5.4
39	1	0	1	0	5	5	20	47	18	19	15	15	21	32	29	47	42	16	19	6	21	45.7	56.7	1.8	1.6
30	2	3	1	0	10	6	26	46	28	30	15	16	48	47	30	42	27	14	23	24	16	54	31.5	6.2	6.8
37	1	4	1	0	10	9	15	45	21	27	27	11	35	42	46	42	32	23	14	14	11	52.4	44.1	5.4	6
42	2	5	0	0	10	8	20	40	21	32	27	18	45	46	38	40	27	10	16	15	11	54.9	40.1	4	4.8
66	1	2	3	0	5	3	26	39	19	20	19	14	28	43	33	31	27	18	19	15	12	53	53.2	2.6	4.6
45	2	4	3	0	9	9	20	38	17	28	13	18	52	36	32	38	27	19	8	10	12	56.6	45.2	4.6	5.6
64	2	2	4	0	6	5	18	41	22	30	12	14	33	39	38	32	37	20	15	9	8	28.3	58.5	2.2	4.8
48	1	5	2	0	11	4	23	23	23	20	23	15	37	35	39	39	35	16	16	18	11	46.5	42.6	3.6	4.6
61	1	3	3	0	3	4	17	37	25	29	14	16	33	34	38	37	34	15	16	20	14	52	49.2	4.2	4.2
66	2	13	4	0	9	11	21	31	22	25	21	16	34	40	24	38	32	16	16	16	12	47.5	40.8	4	4
38	1	2	0	0	1	5	21	30	19	21	16	15	40	36	36	36	31	19	16	16	12	47.9	46.3	1	1.6
38	2	4	1	0	4	7	10	42	14	35	14	18	45	46	33	36	26	21	19	16	13	54	33.2	3.4	4.6
29	2	1	0	0	1	2	23	30	21	24	7	13	36	36	36	36	36	16	16	16	12	53	53.2	4	4
33	1	3	1	0	6	6	20	35	17	16	24	19	55	37	37	22	26	22	12	21	13	56	43.9	6.2	6.2
43	2	5	1	0	9	8	16	40	23	28	15	14	41	39	37	40	33	18	20	18	13	43.3	53.2	5.4	5.8
28	2	1	1	0	8	5	23	31	20	25	17	17	38	36	34	34	34	15	16	16	14	45.3	39.7	4	3.8
31	1	1	0	0	5	4	22	29	21	22	21	15	36	36	36	36	36	16	16	16	12	51.4	54.8	3.4	4
21	1	4	2	0	23	6	26	17	21	22	19	13	33	37	33	35	36	19	19	20	14	36.6	26.2	1	7
43	1	2	1	0	0	1	23	39	16	25	18	17	34	38	40	38	37	20	17	17	12	52.7	55.7	4.6	2.4
52	2	5	1	0	7	4	11	48	20	37	18	16	47	32	45	45	35	18	12	20	15	51.4	41.4	3.8	5
28	1	2	0	0	9	4	22	31	17	27	25	11	41	38	32	33	42	12	14	15	9	39.4	35	4.2	4.8
27	1	4	0	0	0	3	26	47	18	17	18	18	30	44	43	40	43	15	19	14	11	51	55.8	4.6	2.4
51	2	0	1	0	1	3	14	48	21	31	21	12	26	45	28	36	36	20	16	7	10	55.3	54.4	2.2	5
53	1	2	1	0	6	5	7	38	15	34	15	9	42	31	34	32	25	20	16	10	9	54.7	43.1	3.8	4
38	2	5	1	0	6	2	8	46	16	19	24	16	43	47	38	30	37	22	22	15	15	50.6	51.9	5.2	5.2
57	1	8	4	1	7	9	10	47	24	30	21	13	47	43	34	46	38	17	17	16	10	50.7	48.8	5.6	5.8
36	2	5	1	0	2	5	21	37	21	15	16	15	36	42	36	47	38	18	18	18	12	52.1	51.3	4.2	4
71	2	2	0	0	0	2	20	39	25	21	22	14	30	50	36	37	38	28	21	17	13	55.3	54.4	1	3.4
33	2	6	1	0	10	11	18	43	25	34	15	20	56	56	36	47	36	16	16	23	12	59.4	30.3	4.2	6.2
57	2	1	0	0	1	2	20	35	24	28	15	16	36	37	36	36	37	17	16	16	12	48.1	50.4	3.6	4.4
36	2	2	0	0	5	4	14	47	14	38	23	20	41	41	38	37	33	16	25	21	12	35.9	58.5	3.2	3.6
79	2	9	1	0	13	11	21	30	17	26	20	14	36	33	37	34	36	14	15	15	13	37.8	42.5	3.2	4.4
53	1	2	1	0	6	4	18	37	17	27	18	12	37	39	35	35	29	17	19	12	12	44.4	50.5	3.6	3.2
51	2	3	1	0	2	7	17	30	24	25	16	15	40	35	37	34	36	24	16	16	12	55.6	42.9	3.6	2.6
29	1	4	0	0	1	9	11	50	35	40	7	17	38	34	38	38	44	12	12	12	9	56.5	54.8	3	5
26	2	4	1	0	6	8	21	38	21	31	14	18	47	45	38	42	26	14	12	17	12	50.9	38.4	3.8	5.2
60	2	3	0	0	3	5	16	50	29	17	18	11	32	51	40	37	38	16	16	22	8	54.4	52.5	5	5
30	1	2	3	0	9	4	30	24	23	25	23	17	34	31	31	39	37	14	11	16	11	43.8	57.2	2.2	4
25	1	1	0	0	15	4	22	29	21	24	15	15	36	35	36	36	36	16	16	16	12	45.7	43.2	4	4
28	1	1	0	0	0	2	26	22	18	20	25	12	39	38	35	36	37	16	16	17	13	45	60	3.2	5.2
38	2	3	1	0	0	4	35	17	32	10	26	25	36	39	37	36	35	16	16	16	12	57	51.3	3.2	4.6
77	1	5	2	0	3	5	15	39	21	24	11	14	36	36	36	36	36	20	13	16	14	42.6	50.4	4	3.4
58	2	2	2	0	6	6	10	47	16	38	19	9	48	37	35	31	24	20	16	16	12	33.3	59.8	4.4	5.2
26	1	1	1	0	8	8	19	33	20	27	17	16	40	36	38	36	33	20	12	13	14	50	45.3	3.6	4.8
38	2	1	0	0	0	1	14	40	14	26	14	16	39	46	36	28	36	28	16	13	11	51	55.8	1	3
77	2	3	1	0	5	5	16	38	21	28	14	18	36	36	36	37	36	19	20	18	12	50	52.3	4	4.2
56	1	2	1	0	4	4	18	37	19	15	15	18	26	35	38	44	28	20	16	10	12	48.3	55.5	2.4	1
52	1	6	4	0	9	12	15	35	20	19	17	11	42	41	38	41	31	13	14	20	12	38.6	48.9	4.4	5.2
49	2	1	0	0	1	4	23	26	7	16	7	13	36	36	36	36	36	16	16	16	12	55.5	54.8	4	4
65	2	3	0	0	5	3	26	37	28	22	16	20	32	46	34	30	31	11	23	27	15	56.7	41	2.8	4.8
24	2	6	1	1	12	12	25	41	18	34	16	18	46	41	40	36	37	11	18	23	17	35.3	46.7	6.6	6.4
50	2	3	1	0	4	8	16	35	18	28	16	17	35	36	37	36	37	18	16	17	13	50.9	44.1	4	4.6
41	2	4	2	0	1	3	22	38	17	32	14	15	40	35	38	36	32	12	12	16	12	55.5	54.8	4.4	4.2
73	1	1	0	0	8	9	16	35	14	23	17	16	31	41	37	32	34	16	16	12	9	31.8	48.3	2.8	4.2
46	1	4	2	0	11	10	15	38	16	30	13	17	39	49	30	40	23	24	15	9	7	50.1	43.1	2.6	4
37	2	8	3	0	11	12	14	41	17	39	17	11	57	38	34	34	18	16	12	20	15	49.7	31.2	4	5.8
75	1	3	2	0	6	7	15	42	17	23	19	16	30	45	39	33	25	16	11	12	15	40.7	56.9	4.4	3.4
27	1	4	0	0	8	5	25	48	24	25	20	19	46	43	37	37	22	16	12	20	15	52.3	45.8	4.2	6.4
27	2	4	1	0	3	3	15	38	23	29	21	15	45	47	38	44	33	24	16	16	12	40.6	44.3	2.2	2.8
77	2	3	2	0	2	5	21	35	23	27	16	20	33	47	40	46	39	13	20	20	15	41.8	59.4	6.6	6.6
56	2	1	1	0	2	3	15	33	19	30	15	13	27	40	37	34	28	16	15	13	11	55.6	47.3	3.2	3.2
20	2	8	2	0	9	6	22	31	23	26	21	16	32	42	29	36	36	19	20	15	14	53.3	43.8	4.2	4.4
28	1	5	1	0	3	13	11	49	10	40	22	21	47	28	36	40	24	28	16	18	20	44.1	37.6	2.8	5.2
66	1	5	1	0	6	6	15	45	19	32	13	12	37	38	36	38	25	14	9	23	17	35.3	59.4	4.4	4.2
37	1	1	0	0	0	2	19	40	17	21	16	19	35	42	38	35	38	15	16	10	12	55.3	54.4	3.4	4.2
35	2	8	1	0	4	8	22	35	25	28	21	15	40	38	35	40	39	17	16	17	12	51.5	40.5	4.6	4.2
52	1	2	1	0	8	5	13	42	9	30	13	9	35	35	39	30	32	14	16	14	11	53.9	50.6	2.2	4
55	2	1	0	0	1	6	15	38	22	23	18	19	28	34	25	40	28	28	28	28	21	55.3	54.4	1.2	6.2
61	1	1	0	0	2	3	25	24	20	19	21	16	35	36	36	36	35	10	16	16	12	50.8	54.3	3.8	4.4
47	2	5	2	0	6	8	23	38	23	21	24	14	37	33	38	37	25	16	12	9	12	54.6	47	2.8	4.6
64	1	6	0	0	2	5	21	39	20	23	17	14	36	36	35	36	37	11	18	15	12	55.3	54.4	3.2	3
38	1	11	2	0	14	14	17	39	23	31	15	14	36	37	34	32	35	18	14	14	12	29.9	48.5	4.4	3
47	1	3	1	0	4	6	10	45	17	30	14	16	39	48	33	28	32	20	17	11	8	46.3	58.1	4	3.6
50	1	4	0	0	1	3	26	46	25	18	15	18	30	50	39	44	37	18	17	17	10	50.4	56.8	3.6	4.6
38	2	1	0	0	1	2	23	34	26	26	15	14	31	46	37	35	34	16	16	16	12	46.7	53.1	1	4.4
72	2	2	1	0	2	7	11	34	18	32	16	17	37	40	38	35	42	20	16	14	11	50.9	49.6	2	3.2
49	2	1	0	0	0	2	17	42	20	24	20	14	33	48	36	35	39	16	16	16	12	51	55.8	4	3.8
23	2	3	1	0	9	7	19	40	18	29	20	16	41	42	40	42	37	15	20	8	11	56.4	45.1	3.4	4.2
37	1	2	0	0	6	5	24	28	20	25	21	14	37	36	34	33	35	16	14	16	12	51.9	53.2	3.6	4
30	1	10	1	0	12	5	22	30	18	22	21	14	36	34	35	36	35	16	17	18	13	42.3	45.7	4	4
30	1	4	2	0	3	3	27	30	29	26	11	13	38	33	37	42	26	9	12	19	9	56.3	49.6	4.6	5.2
40	1	1	0	0	1	2	28	41	26	19	17	20	39	41	34	42	30	9	20	13	11	53.6	54.6	4.2	3.4
42	1	1	1	0	9	9	14	40	14	31	14	16	38	38	35	35	32	17	12	15	12	43.3	44.1	4.2	4
28	2	6	0	0	1	6	25	30	22	25	16	17	36	38	36	36	36	12	16	16	12	55.3	54.4	4	3.2
33	1	4	0	0	1	0	30	31	20	18	22	17	37	43	33	39	36	19	22	24	15	56.5	39	2.4	6.8
29	2	4	1	0	10	17	8	41	13	38	19	20	43	34	24	42	19	23	18	17	16	38.2	38.1	4.4	4.6
52	1	3	2	0	9	5	9	46	15	25	16	11	46	27	34	37	26	14	16	13	12	56.2	28.8	2.6	5.2
69	2	1	0	0	1	2	19	39	17	22	14	15	32	43	36	35	34	22	12	13	15	51	55.8	3.8	3.2
39	1	5	1	0	5	7	17	45	11	33	23	15	31	34	41	34	33	27	10	20	15	50.6	42.8	3.4	6
27	2	4	1	0	1	4	15	46	10	31	15	17	31	39	35	34	37	15	17	19	15	56.2	51.8	4.8	5.4
28	2	3	1	0	6	5	20	41	21	32	15	16	48	37	35	35	29	20	12	13	12	48.6	46.1	5	4.2
69	2	1	0	0	6	7	15	35	19	29	18	16	35	46	35	35	33	19	16	13	9	50.7	51.5	1.4	4
57	1	2	0	0	6	4	11	43	12	27	19	14	37	39	34	39	29	13	16	14	12	51	55.8	5	4.2
24	1	4	1	0	4	8	15	43	19	27	14	16	35	37	38	34	28	18	10	7	10	57.9	48.6	5.2	3.8
49	1	1	2	0	1	4	25	27	12	16	8	13	35	37	36	37	36	16	17	16	12	51.6	55.2	2.8	5.4
46	2	2	1	0	5	5	16	40	15	24	25	14	42	37	36	42	27	14	10	11	10	31	61.9	4.8	4.4
54	1	2	2	0	7	5	14	40	14	21	15	16	39	43	39	28	28	22	10	10	17	51	40.2	2.8	2.8
60	1	1	0	0	6	4	16	49	23	17	27	14	29	42	41	41	38	28	25	18	12	55.3	54.4	7	5.8
56	2	3	0	0	4	6	11	44	17	29	17	16	40	49	38	33	41	15	13	8	8	53	50.9	2	2.4
61	2	4	1	0	12	8	10	48	16	35	13	18	41	38	36	35	23	20	16	13	12	45.7	47.1	3	4.4
29	2	2	1	0	6	5	13	46	18	36	24	14	54	41	36	35	23	19	16	14	12	45.9	41.5	3.2	2.6
69	1	1	0	0	2	7	20	30	21	24	16	15	34	36	36	36	36	18	16	16	12	50.8	53.4	4	4
22	2	7	1	0	6	8	13	40	14	40	21	7	51	38	32	30	31	15	10	9	12	52.4	50.2	4.2	5
26	2	8	3	0	9	8	10	38	17	29	29	15	54	45	42	49	29	9	14	16	13	50.4	43.8	4.2	5.8
71	1	3	3	0	2	2	19	40	19	16	11	14	25	52	36	38	38	12	20	19	10	53.6	54.6	1.4	3.4
52	2	4	0	0	1	3	20	37	25	26	22	19	36	40	41	40	37	16	16	16	12	55.5	54.8	4.6	5.8
32	1	1	1	0	4	4	21	30	21	23	19	16	36	37	36	37	36	16	16	16	12	43.4	48.2	3.6	4.8
49	2	1	3	0	8	5	14	28	14	17	15	12	41	26	31	29	18	7	13	16	12	43.3	44.1	4	4
72	1	3	0	0	2	4	25	43	23	16	20	17	32	49	39	40	42	16	16	12	12	48.8	56.9	6.2	6
62	2	1	0	0	2	4	18	40	27	15	16	19	36	36	36	36	36	16	16	16	12	55.3	54.4	4	4
31	2	5	1	0	5	4	14	45	15	36	14	14	45	43	38	46	26	21	12	20	15	52.7	52.7	4	4.2
32	2	1	0	0	0	1	16	38	19	29	20	16	31	40	24	38	32	12	13	15	12	40.7	50.1	5	3
59	2	13	3	0	10	8	24	34	20	25	19	14	38	33	36	38	36	15	17	17	11	45.4	44.9	4.2	4.4
45	2	6	1	0	8	5	11	43	18	36	17	12	51	42	34	47	21	20	11	12	12	35.1	52.9	3.2	5
29	1	5	1	0	10	12	11	40	18	37	20	15	44	35	33	37	19	18	14	17	12	48	41.4	4	4
36	2	5	1	0	7	6	23	50	12	27	20	14	42	45	25	34	14	25	14	14	13	55.6	42.9	2	5.2
75	2	7	1	0	9	4	27	32	20	24	20	15	37	39	31	39	33	17	9	11	10	48.7	44	3	5.2
56	2	4	2	0	4	6	23	35	22	26	23	17	49	39	39	39	30	15	16	13	10	40.1	45.9	4.8	4.8
45	1	1	0	0	9	7	21	35	22	25	19	16	36	40	35	36	36	17	20	21	14	39.1	53.2	3.8	4
57	1	3	0	0	1	6	25	29	25	22	18	16	36	36	36	36	33	16	12	17	11	56.6	43.2	3.2	4.4
76	2	3	1	0	8	6	7	47	16	28	17	13	36	33	30	44	32	22	16	6	12	38.7	48.9	2.4	2.2
61	2	5	1	0	10	8	11	36	18	29	15	15	42	47	36	33	25	17	14	20	12	52.9	44	4	5
67	2	4	1	0	4	6	21	39	26	29	22	17	40	35	42	40	42	17	14	12	13	47.6	52.6	3.4	3.6
36	2	5	0	0	6	10	26	32	26	30	17	16	40	41	38	35	36	20	20	18	15	44.3	49.7	4.8	3
28	1	1	0	0	3	4	28	40	26	31	16	15	36	45	41	37	37	19	15	10	12	51.6	48.8	2.8	4.6
66	1	1	0	0	0	3	18	35	21	29	14	15	33	41	37	37	32	16	16	13	12	48.9	56.8	3.6	3.4
34	2	3	0	0	2	6	22	32	20	23	20	17	36	38	32	41	32	23	14	8	10	53.8	55	3.6	4.6
66	1	2	1	0	6	6	20	39	24	29	18	15	36	35	34	40	37	16	16	12	9	50.7	45.1	2.6	3.4
29	2	3	0	0	3	4	21	33	21	26	21	15	36	40	39	37	38	14	22	17	12	50.3	56.7	4.6	4.8
30	2	1	1	0	6	9	14	36	16	32	11	14	50	44	38	39	24	13	13	13	8	54.3	46.7	4	4.4
34	2	4	0	0	1	4	19	33	26	24	20	14	39	36	32	34	36	19	18	19	14	55.5	54.8	5.8	2.2
28	1	10	3	0	15	11	26	30	23	23	24	14	31	41	23	43	34	18	17	23	16	42.6	45	3.2	4.8
46	1	1	0	0	9	5	24	27	21	21	22	14	35	37	34	38	35	15	16	15	13	44.3	49.7	3.8	3.8
58	1	7	1	0	5	2	14	46	16	29	20	10	44	37	37	34	37	16	16	19	12	56.3	46.6	4.8	4.4
24	2	10	2	1	10	7	19	41	28	34	14	11	53	37	43	34	26	16	8	4	13	50.8	48	5.4	6.6
56	1	7	2	0	14	8	16	33	22	26	18	17	39	39	37	38	30	15	16	13	10	39.8	50.2	3	4
47	2	7	0	0	5	3	15	48	20	28	20	17	44	52	39	49	32	10	16	16	9	44.1	48.6	4.4	5.6
24	2	4	0	0	0	2	31	44	21	13	29	22	36	36	36	36	36	16	16	16	12	56.5	54.8	4	4.2
72	2	3	1	0	5	5	15	33	16	32	19	14	31	49	37	34	27	13	12	12	9	53.7	52.4	2.2	4
35	2	1	0	0	0	2	21	31	21	25	17	13	35	37	36	36	36	16	15	15	11	53.8	55	3	4.8
38	1	2	2	0	2	1	12	46	14	34	15	14	42	28	33	21	14	16	16	4	3	48.5	46.5	3	2.2
40	2	0	0	0	9	8	18	34	28	28	14	15	28	44	12	40	28	16	16	16	12	23.8	31.1	2.4	4.6
36	2	5	0	1	18	11	13	31	16	27	24	12	41	31	43	37	38	28	22	13	15	50.5	29	5.2	3.2
48	2	1	1	0	2	3	14	40	20	32	14	17	31	44	36	36	31	13	19	14	12	54.5	51.9	4.2	4.2
61	1	5	2	0	2	3	12	35	8	38	8	15	39	38	41	37	35	23	22	17	15	51.9	53.2	4.6	3.2
20	1	2	0	0	1	6	20	44	19	28	26	11	33	40	37	52	44	27	13	28	21	55.5	54.8	4	2.6
59	1	4	0	0	4	7	19	36	13	27	11	15	34	42	33	36	29	21	22	20	12	48.9	56.8	4.2	4.2
42	1	1	0	0	1	5	21	30	21	24	7	15	36	36	36	36	36	14	15	14	9	53.6	54.6	1	7
44	1	1	0	0	0	3	24	38	30	14	17	18	34	41	35	39	49	4	16	4	3	50.8	57.1	2.2	5.4
47	2	1	1	0	4	8	16	37	21	22	14	18	34	41	35	39	36	16	17	14	12	46.2	49.2	3.8	5.2
53	1	3	0	1	13	12	21	28	19	23	20	13	31	36	29	38	36	18	19	17	15	46.7	32.1	4	3.4
28	2	6	0	0	14	9	27	23	16	19	24	16	33	41	22	39	34	17	15	14	9	50.1	35.2	3.2	5
53	1	3	3	0	4	7	20	31	21	19	16	15	39	34	36	37	35	18	16	14	12	52.9	56.1	4	4
22	2	3	0	0	0	0	20	37	21	28	18	16	45	41	37	36	33	18	16	12	9	51.1	56.2	5.8	5.8
39	1	1	0	0	3	13	20	36	22	26	20	15	35	37	37	36	36	19	10	12	9	42.8	46.7	1.4	7
31	2	2	0	0	0	4	26	42	24	16	18	18	35	36	41	32	38	21	18	12	11	55.5	54.8	4.8	4.2
21	1	4	0	0	2	7	27	41	26	25	14	17	28	44	43	32	28	27	15	6	12	55.3	54.4	2.4	2.8
54	1	4	3	0	12	10	18	37	13	32	12	16	33	40	46	38	28	19	15	12	9	42.3	48.7	4.8	4
56	2	6	1	0	3	7	15	36	14	25	13	13	36	38	37	35	28	15	16	16	12	47.4	56.6	2.6	3.6
62	1	2	1	0	4	6	13	33	18	32	15	15	39	40	39	32	35	15	16	13	12	49.3	52.2	3.8	5
31	2	4	0	0	3	4	26	40	21	31	17	14	43	40	38	40	34	19	16	16	14	35.9	54.4	4.4	4.4
20	2	5	2	0	11	6	30	47	31	28	23	17	43	43	44	47	37	15	12	18	12	53.4	47.5	5.8	6.8
34	1	1	0	0	2	4	21	31	9	23	7	13	36	36	36	36	28	16	16	16	12	50.8	53.4	4	4
28	1	8	3	0	19	4	15	36	20	28	26	16	29	33	35	32	33	17	18	14	13	41.4	30.8	3.2	4.2
23	1	5	2	0	8	7	26	49	17	33	21	15	50	38	36	41	24	21	12	8	16	50.8	43	5.2	4.8
63	1	1	0	0	0	3	14	40	14	31	19	17	40	43	35	35	30	28	28	19	12	37.9	59.4	1	1
41	2	7	2	0	10	5	16	44	18	34	25	18	50	36	41	40	24	22	8	19	12	56.3	35	3.8	4.4
55	2	5	1	0	4	8	15	38	14	37	17	20	49	48	44	41	39	16	16	16	12	46.1	58.1	5.8	6.4
51	2	8	1	0	13	14	15	49	26	39	16	21	51	52	42	32	18	18	4	26	14	43.6	47.2	4	5
71	1	3	3	0	2	5	9	45	13	33	16	15	40	42	36	26	26	23	16	11	9	41.7	59.3	3	2
67	1	2	1	0	1	3	16	40	16	20	16	12	27	43	38	35	37	16	16	16	12	47.8	52.5	3.8	3.4
59	1	10	1	0	3	4	15	38	23	25	13	19	35	39	37	41	33	14	17	14	14	49.2	54.3	4.6	4.2
64	1	3	1	0	12	9	15	41	15	36	14	16	36	48	42	40	47	12	13	12	10	56.2	44.2	3.4	4.8
74	2	1	0	0	2	3	19	41	17	29	16	13	31	46	38	42	38	26	16	12	11	53.7	52.4	1.8	1.8
54	1	1	0	0	9	8	21	30	21	24	21	15	36	36	36	36	36	16	16	16	12	53.7	47.8	4	4
63	2	3	0	0	2	3	13	38	16	32	16	14	39	41	39	35	34	18	18	19	13	53.6	54.6	5.4	4
31	1	4	1	0	10	7	9	32	12	40	13	9	36	32	40	34	36	25	16	10	12	55.2	36.9	5.8	4
28	2	11	1	0	9	7	21	34	28	30	20	16	31	40	26	39	32	14	16	10	10	41.9	52.6	2.6	5.8
61	2	5	1	0	0	4	17	40	25	17	22	19	26	47	40	44	39	18	14	12	12	53.6	54.6	4.2	5.4
23	2	2	0	0	10	4	20	28	19	22	20	14	32	40	28	35	32	18	14	20	12	49.7	51.1	3	5
26	1	4	0	0	1	3	34	28	21	15	18	13	37	36	36	36	36	17	17	16	12	55.5	54.8	1	6.8
24	1	1	1	0	5	3	27	39	23	32	14	20	52	43	53	32	41	15	15	20	15	62.6	38.9	4.4	3.4
71	1	3	1	0	3	3	16	40	13	28	13	19	36	50	37	34	42	17	18	15	9	51	55.8	4.8	6.2
37	1	2	1	0	9	6	14	39	15	27	16	16	40	38	37	41	35	16	14	8	10	52.5	41.3	3.2	4
65	1	1	1	0	3	4	23	48	17	23	16	15	31	40	31	36	24	13	16	8	7	48.3	55.5	4.2	3
72	2	1	0	0	4	5	12	45	15	20	22	12	27	49	42	37	45	15	24	19	10	55.3	54.4	3.2	2.4
30	1	1	0	0	13	3	20	29	21	29	19	15	36	36	36	36	36	16	16	16	12	49.3	46.7	4	4
45	1	2	0	0	0	3	22	40	15	34	24	13	27	48	48	42	27	18	16	20	15	47.1	51.7	1	4.2
46	2	4	1	0	14	14	18	30	16	21	22	15	35	40	34	36	37	16	15	15	12	36.5	49.9	3.8	4.6
62	2	5	0	0	2	4	20	31	25	12	19	17	25	52	46	44	51	10	16	25	12	41.1	57.9	3.4	5
23	2	2	0	0	2	6	21	30	21	24	21	15	36	36	36	36	36	16	16	16	12	49.8	49.7	1	7
42	1	2	1	0	1	5	17	38	15	30	8	17	47	46	27	25	16	16	20	9	6	52.5	47.6	3	2.2
30	2	8	3	0	10	9	19	35	25	30	15	14	31	42	25	41	31	14	15	18	11	38.1	51.5	2.6	6
77	2	4	2	0	6	8	14	45	14	18	15	15	33	37	37	29	40	16	20	14	14	27.2	44.7	4.2	4.6
49	1	6	2	0	1	4	23	39	21	21	20	19	36	37	36	38	30	21	14	15	12	50.6	53.7	5.2	4
27	1	0	0	0	4	3	18	34	21	28	20	15	36	37	40	36	37	16	16	16	12	46.7	51.1	4	4.8
32	1	1	2	0	8	11	13	37	12	36	14	12	50	44	22	32	16	16	16	16	12	36.6	41.1	1	4
24	1	0	0	0	18	4	22	31	20	23	21	14	36	39	35	37	35	16	16	16	12	39.6	47.7	3	4.2
39	1	2	1	0	1	4	26	24	21	23	10	17	38	36	36	36	36	20	20	20	15	52.8	53.5	5	3
28	2	7	0	0	12	3	25	29	29	25	20	16	32	39	27	37	35	18	17	18	12	41.7	54.4	3.4	4.6
50	2	2	1	0	2	3	14	39	19	32	16	13	39	38	38	37	36	16	12	12	12	52.7	52.7	3	4.6
27	1	1	1	0	4	7	32	29	26	24	20	17	50	28	33	40	35	18	14	9	12	60.5	33.9	3.2	2.4
57	2	3	0	0	4	4	19	46	29	26	21	20	35	51	43	47	40	8	24	21	11	55.3	54.4	6	4.6
61	1	6	0	0	2	4	22	37	22	32	20	16	39	31	45	34	39	19	15	14	12	53.3	48.7	1.6	1.2
38	1	11	3	0	17	15	14	46	15	33	13	20	43	39	43	37	31	19	8	22	14	42.1	24.1	6.2	4.8
53	1	4	2	0	14	11	20	29	18	25	21	15	37	34	41	38	34	16	15	20	10	32.9	39.9	3.8	4
37	2	4	1	0	8	9	26	38	27	19	22	15	45	40	37	42	30	14	17	14	13	37.4	33.5	5.6	4.8
51	1	2	1	0	6	4	11	44	23	33	14	13	39	39	37	31	38	21	11	5	12	52	51	3.8	3.4
66	2	1	0	0	0	1	19	31	21	26	7	17	32	40	24	38	32	20	20	20	15	47.1	57.5	1	7
44	1	6	3	1	9	6	22	42	28	27	29	19	30	33	43	38	37	5	16	21	16	40.5	52.6	5.8	6.6
26	2	6	1	0	8	7	13	33	13	34	15	16	54	39	35	39	30	10	13	23	12	50.6	44.2	3	3.4
72	1	6	3	0	6	8	15	39	21	26	17	14	43	32	38	37	28	21	16	17	12	53.8	55	4	3.2
61	2	2	1	0	8	7	20	36	20	25	18	17	37	34	38	35	38	16	16	16	12	40.6	45.3	3.8	4
38	1	9	2	0	13	12	24	32	24	22	13	16	46	36	42	49	30	15	17	23	15	53.6	40.3	5.8	5.8
25	2	7	0	0	15	11	24	22	17	21	26	10	35	39	44	35	38	20	20	20	14	38.4	42.9	5.4	2.6
39	1	2	0	0	10	7	22	33	23	26	18	13	35	35	36	37	37	16	17	16	12	38	52.1	4	4
20	1	2	0	0	1	2	22	34	22	27	11	18	39	38	36	36	32	18	16	13	12	53.6	54.6	3.8	3.6
37	2	8	1	0	21	13	25	37	22	34	19	17	59	33	37	43	38	21	15	24	18	31.8	27.5	4	5.6
71	1	3	1	0	1	2	21	30	20	23	17	17	37	38	37	36	36	24	15	10	12	46.1	58.1	3.8	4.8
64	1	2	0	0	3	5	17	31	19	24	22	15	36	35	36	37	35	19	14	12	12	43.3	44.1	1.2	3.6
62	2	4	1	0	8	6	17	31	18	25	20	15	37	37	36	36	36	16	16	16	12	31.9	50.2	4	4
47	1	1	1	0	5	2	16	45	21	32	15	13	40	42	35	39	35	18	18	9	6	48.3	55.5	4.4	6.6
26	1	1	0	0	0	3	23	28	22	22	16	13	12	59	40	48	46	16	16	16	12	51.6	57	4	4
31	2	4	1	0	6	8	27	40	27	35	16	15	55	44	38	44	31	13	14	21	15	43.6	43.9	4.4	5
74	1	1	2	0	5	4	12	46	17	26	12	10	24	39	39	29	29	24	4	4	5	50.4	54.5	1	3.4
54	1	7	0	0	11	9	24	28	19	21	21	14	35	38	36	35	32	18	14	18	13	40	42.9	3.2	4
53	2	4	1	0	4	3	27	42	23	16	20	19	37	43	37	31	33	13	17	18	13	41.9	55.5	4.6	5
31	1	3	0	0	3	3	22	33	24	25	15	15	36	35	34	37	33	16	15	12	12	58	46.4	4.2	4.4
62	1	1	0	0	0	1	9	43	13	21	22	15	29	54	40	44	47	17	16	16	12	53.8	55	1.8	3.2
43	2	8	1	0	6	9	16	35	19	31	15	14	40	43	41	38	26	17	15	19	14	51.1	45.9	5	5.2
29	2	7	1	0	6	8	18	39	22	27	13	12	32	33	40	35	34	17	18	19	17	53	51.7	4	4
64	2	1	0	0	3	2	16	40	21	30	12	14	33	33	35	36	35	24	24	24	18	63.6	39.5	2	6
39	1	3	1	0	12	6	10	40	8	33	9	15	56	20	36	32	24	25	4	9	3	51.5	35.3	5	2.8
21	2	4	1	0	8	9	19	40	17	32	14	14	48	45	34	43	45	12	16	19	10	44.4	50.5	3.6	4
29	2	8	4	0	0	4	17	40	25	30	13	17	40	32	47	36	41	11	18	20	11	54.5	51.9	5.8	2.4
53	2	4	1	0	8	9	9	44	17	28	15	18	36	50	42	47	48	16	15	22	14	51.2	56.2	7	5.6
45	2	5	1	0	8	7	18	49	21	27	15	17	30	53	38	43	49	22	20	19	13	39.3	51.4	2.4	4.4
26	2	3	2	0	10	10	22	37	24	27	22	15	42	33	48	39	39	13	17	15	13	42.8	43	4	4
22	1	1	0	0	3	7	21	32	21	24	20	15	36	36	36	35	35	16	16	17	11	49.3	56.3	4	3.6
61	1	7	2	0	5	6	10	37	16	35	22	12	47	27	39	34	25	13	15	16	14	46.9	41	5.4	4.4
66	1	3	3	1	11	4	15	38	16	30	14	14	35	35	33	35	34	16	16	16	12	43.8	49.9	4	4.2
34	1	1	0	0	8	2	21	33	21	28	20	14	37	36	37	38	38	16	19	21	16	38.4	48.9	3	4.4
72	1	2	1	0	1	2	22	34	21	25	14	15	36	36	36	36	36	16	16	16	12	50.3	54.4	4	4.8
24	2	9	1	0	10	12	28	35	20	23	20	16	35	43	40	37	29	16	20	16	15	45.4	45.5	2.4	4.8
56	2	2	0	0	7	8	25	32	22	26	18	16	30	36	22	37	34	25	12	16	14	56.5	50	1	5
26	2	11	3	1	8	12	11	46	25	35	12	18	39	34	45	34	39	24	24	24	17	44.4	39	5	3
47	2	2	1	0	7	5	12	43	20	39	28	12	54	50	42	36	29	18	16	12	12	54.8	42.2	2.6	5.8
30	2	6	3	0	8	10	25	36	24	30	18	18	38	37	30	33	35	18	16	19	12	40.4	49.3	3.4	4.8
29	2	4	0	0	8	7	19	34	18	32	14	18	35	41	34	41	40	17	19	18	12	58.9	43	3	4.8
71	1	1	1	0	2	5	26	37	20	24	16	19	40	48	37	42	32	23	14	10	7	55.5	54.8	2	2
32	2	6	2	0	0	2	7	50	23	39	23	14	44	42	37	35	30	18	20	19	15	47.4	47.9	4.8	4.6
53	2	7	1	0	5	5	23	40	26	30	15	17	41	37	39	38	36	14	17	17	12	50.7	45.1	4.2	4.2
64	2	1	0	0	5	4	8	43	16	30	18	13	41	41	42	37	31	19	16	9	12	56.1	33	1.8	3.8
39	1	11	3	0	9	4	20	33	22	30	20	18	38	37	36	35	36	16	16	15	12	51.6	39.6	4	4
23	2	5	1	0	10	9	15	37	26	31	21	14	47	32	38	50	23	19	10	19	13	48.1	37.6	4.2	3.8
73	2	1	1	0	3	4	14	31	18	17	17	12	33	47	42	43	50	16	28	4	6	47.8	50.4	1	1
29	1	1	0	0	9	8	25	28	17	20	7	15	36	36	36	36	36	4	4	4	3	50	43.8	1	7
28	2	12	1	0	15	10	8	41	21	40	34	16	60	37	45	49	23	16	4	28	12	34.3	32.1	6.2	7
36	1	4	0	0	8	12	20	30	18	22	17	12	36	33	40	35	37	18	19	20	14	39.1	45.5	4.4	3.4
70	1	2	0	0	1	1	25	33	19	19	19	19	32	39	34	40	36	19	19	6	8	55.5	54.8	3.2	3.4
30	1	2	0	0	1	4	22	40	23	22	15	19	34	39	36	37	31	19	16	13	12	54.7	50	4.4	4.6
53	2	1	0	0	0	3	14	40	18	31	14	13	39	39	37	36	36	16	20	16	12	55.3	54.4	4.2	4
27	1	1	0	0	2	7	21	28	20	28	15	17	36	40	39	37	24	14	17	4	8	52.9	56.1	1	3.6
59	2	11	1	0	10	4	23	32	21	20	22	17	36	37	35	36	37	18	18	18	12	41	42	4.8	3.2
70	1	1	0	0	1	3	24	40	27	19	13	18	25	42	39	41	38	16	20	10	7	47.7	53.6	2.6	4
77	1	1	1	0	0	2	14	36	17	26	18	12	35	37	39	36	41	16	12	12	9	45	48.6	3	5.4
43	2	12	4	0	12	7	17	31	11	24	17	5	47	41	27	39	23	16	16	18	12	29.4	34.2	2.2	4.2
74	1	2	1	0	1	5	12	40	17	29	16	19	39	44	39	34	37	20	14	14	10	50.6	57.2	2	3.4
64	2	2	1	0	0	3	26	38	26	15	13	18	31	47	38	41	40	18	17	14	12	53.6	54.6	3.4	3.6
59	1	1	1	0	1	3	22	30	21	24	21	15	36	36	36	36	36	16	16	16	12	48.9	56.8	2.4	3.8
28	2	1	0	0	0	1	21	30	21	24	7	15	36	36	36	36	36	16	16	16	12	56.5	54.8	4	4
36	2	3	0	0	4	6	21	39	18	21	20	16	28	54	37	41	41	16	17	11	9	41.9	55.1	4.8	5.6
71	1	3	0	0	4	7	18	38	17	24	18	14	35	38	40	37	31	16	14	16	12	45.2	52.4	3.6	3.4
79	1	1	0	0	1	3	21	30	21	24	21	15	36	36	36	36	36	28	28	28	21	56.3	40.4	1	7
74	2	1	0	0	1	5	13	39	26	22	17	9	38	44	33	36	41	28	23	16	12	51	55.8	1	7
51	1	3	2	0	5	6	14	39	14	30	10	14	39	39	34	27	29	18	16	13	12	55.6	47.4	4	3.8
61	1	3	0	0	1	3	28	31	17	12	15	17	36	37	36	36	35	16	18	16	12	51	55.8	4	4.8
70	1	3	2	0	0	7	26	44	19	28	14	14	43	30	40	25	18	22	14	7	9	55.3	54.4	1.6	1
51	2	4	0	0	2	5	22	39	23	19	16	19	32	46	38	40	32	18	18	14	13	43.4	51	4.6	4.6
56	1	9	2	0	2	3	34	46	35	12	8	20	27	42	40	36	38	17	17	17	9	56.5	54.8	6.2	7
49	1	12	3	0	7	5	17	38	19	27	14	15	43	36	37	40	34	16	16	18	12	46.8	42.9	3.4	4.6
47	1	13	4	1	8	6	22	33	21	25	21	15	36	36	36	36	37	14	15	15	12	42.6	49.5	5	3
63	2	4	1	0	3	7	24	33	25	25	22	14	37	42	46	46	38	19	15	21	14	40.1	43.4	3.2	2.8
48	2	1	0	0	1	5	31	10	7	8	11	13	28	44	12	40	28	16	16	16	12	55.5	54.8	1	7
44	2	3	1	0	4	6	15	44	18	22	19	15	31	45	38	40	37	20	16	9	13	44.7	57.7	4.4	3.6
49	2	6	1	0	11	16	25	41	30	28	19	17	41	31	48	43	29	22	10	25	18	47.2	43.8	3.4	2.4
51	1	3	0	0	9	5	19	38	21	30	21	15	33	41	25	39	34	17	16	16	13	40.2	44.3	4	4.4
29	2	1	0	0	0	1	21	30	21	24	7	15	36	36	36	36	36	16	16	16	12	56.5	54.8	4	4
72	1	5	2	0	13	12	21	31	21	24	20	14	42	35	37	35	34	21	14	15	12	44.4	42.3	5.4	3.8
37	1	3	2	0	3	4	22	33	17	24	20	17	38	35	37	36	37	16	16	16	12	53.8	55	4.8	3.4
27	2	3	0	0	13	7	24	31	19	19	19	12	33	35	32	36	34	19	18	18	13	47.6	55	3.4	4.2
74	2	6	0	0	11	12	14	45	26	23	23	17	29	48	35	51	40	23	8	4	14	52.3	49.4	1	5.4
58	1	3	1	0	10	9	15	46	14	19	17	11	37	37	43	33	32	15	16	16	12	51	55.8	2.2	2.4
47	2	1	1	0	13	10	7	42	7	40	35	13	60	32	36	48	12	16	16	7	12	34.3	32.1	2.2	1
54	1	0	0	0	1	1	22	30	23	22	16	14	36	36	36	36	36	16	16	16	12	51.1	43.6	4	4
71	2	2	0	0	1	4	20	40	21	23	15	14	25	45	37	37	33	20	16	17	12	55.5	54.8	1.4	3.8
73	2	2	1	0	6	8	20	40	19	28	14	15	33	43	35	36	34	23	17	6	12	50.4	54.5	2.2	3.6
20	1	8	2	0	3	7	23	35	23	27	17	13	39	37	32	39	29	19	18	17	10	41.2	47.1	4	3.2
70	1	3	1	0	1	5	17	41	23	17	25	20	34	42	30	43	48	22	16	16	12	52.9	56.1	4.2	3
72	2	1	1	0	3	5	16	41	21	26	26	16	36	43	36	45	37	17	16	10	12	52.1	51.3	4	5.4
74	2	2	2	0	8	12	14	36	16	27	14	13	47	44	37	41	31	20	16	11	9	37.9	45.4	3.8	3.6
45	1	7	4	0	10	14	13	33	11	22	20	13	44	38	41	37	37	19	14	16	10	37.6	43.1	3.8	4.6
47	2	0	1	0	17	14	25	21	16	19	24	14	34	39	36	35	35	19	19	19	15	34.5	38.3	3.6	4.4
77	1	3	0	0	4	4	11	40	15	28	14	15	29	43	36	38	35	16	11	10	9	40.1	60.1	2	3.6
60	1	3	0	0	11	10	14	45	17	35	15	16	53	38	35	35	25	19	16	16	10	44.1	32.1	4.6	4.4
29	1	5	0	0	6	5	29	38	21	27	23	14	45	38	38	34	27	18	12	9	12	62.5	29.7	3.2	5.2
74	1	2	1	0	0	3	21	44	21	28	9	13	28	42	36	32	34	19	16	4	6	42.6	57.2	2.2	1
72	1	5	0	0	5	11	22	40	25	17	15	12	25	50	36	36	40	20	11	9	6	47.9	58.4	2.2	2.4
71	1	2	1	0	1	3	19	40	20	24	20	14	29	43	39	34	41	19	16	8	12	43.5	55.6	2.2	3.2
30	1	3	1	0	3	5	26	48	19	26	18	20	28	52	41	36	40	26	10	7	13	55.3	54.4	4.4	3.4
27	1	9	2	0	8	3	18	28	22	30	21	14	38	40	44	31	34	18	15	19	13	48.7	44	4.4	4
27	2	1	0	0	0	2	21	30	21	24	7	15	36	36	36	36	36	16	16	16	12	56.5	54.8	4	4
37	2	5	1	0	16	6	13	37	13	30	14	13	56	40	44	37	26	13	7	12	16	38.8	25.2	5.6	5.8
60	2	4	0	0	0	2	28	31	26	23	19	24	28	37	38	39	42	28	16	16	12	55.3	54.4	1	7
51	1	1	1	0	0	4	15	39	15	31	14	11	42	37	38	36	25	12	16	12	12	53.6	50	4.2	4.2
40	2	3	0	0	6	4	18	40	17	30	18	19	37	38	42	36	27	11	12	15	12	55.7	45.2	5.4	6.8
69	1	2	3	1	8	2	14	35	15	30	19	17	33	41	37	35	35	17	14	13	11	49.8	45.7	2	5.2
62	1	2	1	0	5	3	14	41	25	22	16	19	35	36	36	38	37	18	16	17	11	49.9	56.9	1	4.6
38	2	3	1	0	6	8	17	38	14	29	13	15	47	39	34	40	29	18	16	13	14	48.2	54.7	3.6	4.2
75	2	4	0	0	1	5	13	37	16	27	18	20	26	49	33	43	38	15	19	17	10	38.5	59.2	3.8	4.8
43	2	6	1	0	9	6	17	42	17	29	16	18	27	50	39	45	37	22	17	20	18	47.6	47.6	2	4
61	2	3	0	0	0	2	17	37	19	31	19	18	42	45	31	39	29	16	16	13	12	55.3	51.4	4	4
52	1	6	3	0	24	11	31	15	7	15	27	14	29	37	22	36	30	11	16	12	11	31.9	31.8	2.2	5.6
66	1	2	0	0	0	1	26	31	21	8	12	10	12	49	43	44	19	16	16	7	12	56.5	54.8	1	5.8
61	2	2	0	0	1	2	14	38	22	29	17	16	36	35	36	36	36	21	16	16	12	45.7	48.8	3.6	5
53	2	5	0	0	4	1	21	30	21	24	21	15	36	36	38	36	36	28	16	7	12	50.6	53.7	1	7
77	1	4	4	0	5	5	11	34	15	25	15	15	35	28	40	39	34	24	8	12	12	51	55.8	2.4	1.6
75	1	7	1	0	12	6	25	31	20	27	17	16	38	31	37	34	37	17	19	13	13	49	43.8	4.2	3
26	2	3	1	0	8	2	22	30	21	26	22	15	37	36	36	36	36	18	16	16	12	42.9	45.1	4.4	4
74	2	4	2	0	5	9	20	37	21	27	18	12	35	37	31	38	37	14	17	16	11	52.7	55.7	4	4.2
32	1	1	0	0	0	4	19	41	19	21	17	15	48	41	41	38	40	20	20	16	13	55.5	54.8	2.2	1.8
73	2	3	0	0	2	3	15	50	19	33	22	14	27	45	34	34	25	20	16	20	12	31.9	45.7	3.4	5.8
76	2	2	2	0	12	10	17	33	18	25	15	13	37	36	33	38	35	15	16	18	12	47	38.1	4.2	3.6
72	2	1	0	0	1	4	17	38	24	24	11	13	28	31	42	33	29	20	15	11	11	51	55.8	2	3.4
67	1	4	2	0	4	3	27	38	27	11	19	18	19	49	42	49	55	22	15	24	13	55.3	51.4	3	4
29	1	10	2	0	8	5	17	40	23	32	13	15	28	36	37	37	33	17	19	18	10	50.4	50	5.2	4.2
26	2	4	0	0	8	8	19	44	15	39	19	6	54	46	32	30	19	19	20	13	9	55.6	47.4	5.4	5
45	2	1	0	0	0	4	21	30	21	25	19	15	36	36	36	35	36	20	20	17	12	55.5	54.8	1	7
50	2	5	0	0	5	6	15	33	16	25	12	17	40	45	43	36	22	28	16	14	11	51.7	48	4.8	5.2
27	2	1	0	0	0	1	21	30	21	24	7	15	36	36	36	36	36	16	16	16	12	56.5	54.8	4	4
75	2	1	2	0	1	4	16	37	20	30	16	11	37	40	40	32	33	15	17	12	9	58.3	45.7	2	5.8
32	2	3	1	0	5	7	21	37	20	28	17	18	50	47	34	36	27	14	14	15	9	45.5	38.9	3.4	5
55	2	3	3	0	12	9	16	36	21	29	14	15	41	33	38	34	31	18	16	16	12	44.9	53.8	2.4	4.8
67	1	4	0	0	2	4	11	47	15	22	17	9	34	33	32	40	23	13	14	13	9	40.7	59	5.2	6.4
72	1	1	4	0	4	6	11	45	22	27	20	16	30	44	41	45	45	18	19	16	12	53.6	54.6	5	5
75	2	3	0	0	0	2	26	35	26	9	17	20	16	49	40	49	47	18	16	14	13	51	55.8	1.6	3.6
33	1	8	4	0	16	7	24	29	18	23	19	9	36	38	26	32	30	22	21	19	14	29.5	38.5	2.4	4.2
73	1	3	2	0	7	7	13	39	15	20	15	15	30	46	36	41	39	14	18	20	12	45	43.1	3	3.8
62	2	5	1	0	5	6	7	36	17	31	11	14	45	42	38	33	30	14	16	16	12	51.4	51.1	3.6	5
72	1	2	0	0	0	1	16	34	20	23	16	17	30	38	39	40	42	16	16	16	12	57.2	51.7	4	4.6
49	1	8	2	0	9	10	15	39	21	33	16	17	49	37	33	36	31	20	16	19	12	53.4	25	2.4	2.2
57	2	1	0	0	0	3	11	34	16	20	17	20	35	47	36	33	36	13	16	11	8	56.3	54.3	2.4	3.2
29	2	10	1	0	8	7	18	37	22	29	15	15	43	40	35	37	34	25	16	14	15	48.1	25.9	6	5.6
22	2	5	2	0	4	4	22	35	17	29	16	20	29	43	42	41	37	11	15	19	13	53	48.7	4.2	3.2
35	1	6	3	0	8	7	16	40	28	32	14	16	38	33	46	37	40	16	12	13	10	50.4	50	5	3.2
54	1	1	3	0	4	6	21	41	20	22	20	15	34	38	43	37	38	17	16	10	12	53.1	44.2	2	3.4
66	2	7	1	0	3	5	17	38	16	30	18	18	38	37	34	39	36	16	13	14	13	36.2	53.6	4	5.2
71	2	4	1	0	1	3	13	47	18	35	16	16	41	42	43	46	34	17	8	16	9	52.3	53.5	5.6	4.8
69	1	4	4	0	3	2	15	36	17	29	18	11	36	34	43	49	33	21	13	11	12	51.5	51	3.4	4.8
53	2	3	3	0	6	6	19	50	17	34	14	18	32	42	37	36	45	21	17	12	13	45.9	48.9	3.8	3.6
34	2	2	1	0	13	8	11	32	15	35	11	18	45	43	33	30	25	17	13	20	13	53.5	26.3	4	5.8
61	2	6	1	0	4	6	13	40	19	26	17	13	40	40	34	34	35	27	16	13	12	50.9	51.2	2.4	3.4
54	1	3	3	0	7	5	11	39	19	23	14	14	48	43	34	34	40	16	15	17	12	47.3	51.4	4	4
69	1	5	1	0	1	0	11	36	19	9	17	17	23	47	38	39	39	7	23	14	15	55.5	54.8	4.2	2.6
46	2	3	1	0	5	7	15	42	18	30	20	19	42	45	44	44	33	14	12	9	15	35.3	42.5	3.8	4
51	2	1	0	0	3	5	16	39	19	24	12	16	45	38	36	33	18	13	16	13	9	50.6	53.7	3.4	2.4
60	1	3	3	0	1	1	14	34	21	29	14	15	36	41	43	43	31	28	16	13	12	46.7	51.1	4.4	4.4
51	1	4	2	0	2	4	19	42	16	21	11	20	22	35	34	36	24	15	15	18	13	55.3	54.4	3.6	3.4
72	2	1	0	0	0	2	11	50	13	31	14	9	29	47	31	29	24	10	16	16	12	48.9	56.8	2.2	1.6
79	1	8	2	0	2	3	19	41	22	22	17	17	34	38	42	47	44	23	16	12	13	52.7	52.7	2.4	3
54	2	3	0	0	2	3	28	50	23	24	28	18	33	48	35	42	41	17	15	16	12	52.7	52.7	4	5
60	2	1	0	0	0	1	19	40	16	19	11	16	37	39	36	36	27	16	16	12	12	48.3	55.5	3.4	4
55	1	6	3	0	2	3	18	41	22	20	20	17	46	48	38	35	35	11	14	22	17	54.6	52.9	5.4	4.6
25	1	1	1	0	2	6	23	30	33	22	21	15	35	39	43	32	33	14	16	13	12	48.4	42.5	1	1.8
52	2	4	1	0	20	13	7	48	16	40	21	10	57	38	38	39	27	21	9	15	12	37	30.7	5.4	5.6
71	1	1	0	0	8	5	18	38	21	31	18	16	34	42	31	40	32	15	14	16	11	47.2	49.2	2.8	5.4
70	1	1	0	0	0	3	21	30	21	24	21	15	36	37	36	36	36	16	16	16	12	51.4	54.8	1	2.2
41	1	7	1	0	4	11	16	37	20	31	19	16	43	45	40	39	35	28	4	25	18	56.3	46.6	3.6	4
24	2	5	1	0	11	7	13	40	14	35	17	20	55	45	38	47	29	21	9	8	7	41.8	33.7	4	4.6
57	2	2	2	0	4	6	27	33	19	20	15	17	33	44	33	36	29	15	16	4	10	39.4	48	2.6	4.2
49	2	13	2	0	12	14	25	25	23	23	24	14	46	33	34	38	28	16	8	14	11	36	43.9	3.8	4.2
39	1	1	0	0	3	7	22	40	26	22	23	19	29	47	39	42	47	15	18	13	11	48.2	48.7	5.4	6
63	1	4	3	0	6	4	19	34	20	18	14	13	37	36	34	39	27	14	9	13	9	44.6	52.7	4	3.4
50	2	2	0	0	2	6	15	41	18	34	14	18	41	39	35	40	30	13	16	19	12	54.5	49.2	1.8	3.2
65	2	1	0	0	1	2	19	34	21	24	16	10	25	40	40	37	43	18	17	12	12	55.4	49.2	4.4	2.8
71	2	2	3	0	6	9	23	30	15	25	19	15	38	49	36	37	38	24	19	9	6	59.7	36.2	1.8	5.4
72	2	1	0	0	1	1	16	40	20	20	19	13	34	41	40	38	36	19	18	17	12	55.3	54.4	2.2	3
48	1	7	2	0	11	10	21	29	21	22	22	14	36	38	34	36	35	16	15	15	12	38.7	50.4	3.8	4.4
79	2	5	2	0	8	7	10	38	17	32	20	13	36	44	40	34	38	16	16	13	12	40.1	45.9	3.6	4.4
70	1	3	0	0	0	6	33	38	21	10	10	23	20	50	42	20	16	4	4	25	21	53.6	54.6	1	3.4
33	1	2	1	0	6	5	16	42	20	36	19	20	36	35	39	48	36	16	17	17	13	51.8	47.7	3.8	4.8
71	2	3	2	0	8	8	9	31	20	29	19	13	44	45	39	33	29	15	16	8	12	57.5	42.6	2.2	3.6
59	1	1	1	0	3	3	8	47	15	23	19	14	45	38	36	41	32	18	16	11	12	53	53.2	3.2	3.8
52	1	4	1	0	6	9	17	49	19	24	26	16	29	44	38	37	36	20	4	17	12	48.8	56	1	4.4
70	1	1	1	0	2	3	16	45	18	27	8	13	24	52	33	37	42	13	19	13	11	48.9	56.8	2.8	2.8
36	2	3	1	0	5	9	17	32	21	28	19	13	52	38	38	38	29	18	16	14	12	51	47.5	4	4.2
70	1	13	4	0	8	9	21	29	18	24	27	12	38	29	54	35	43	16	16	16	12	42.3	38.1	3.4	4.2
51	1	5	3	0	11	5	25	32	24	26	12	17	36	36	37	36	36	19	18	19	15	42	47.3	4.2	4
65	2	8	2	0	14	8	12	38	22	37	18	14	49	38	50	43	28	24	8	21	8	38.6	46.7	5	3.6
68	1	4	2	0	2	4	9	39	17	23	14	13	27	45	37	37	34	18	16	13	12	49.1	57.2	3	2.2
74	2	3	1	0	3	5	17	43	24	21	22	19	23	50	38	39	40	17	18	19	13	55.5	54.8	3.8	3
66	1	3	1	0	14	9	21	32	17	23	19	13	34	36	36	36	33	13	15	16	10	44.6	41.6	4	4
63	2	6	2	0	10	14	8	42	25	19	16	15	39	42	41	37	37	18	11	14	13	50.8	43	3.2	4.2
61	1	2	1	0	3	4	15	38	19	23	17	11	40	41	36	36	28	17	14	9	11	43.7	52.1	1	7
59	2	2	1	0	4	4	11	42	12	34	12	16	43	42	24	28	30	24	16	7	9	53.5	48.7	1.8	5.2
74	1	12	3	0	5	5	14	40	20	28	27	17	35	37	38	39	38	16	16	14	12	51.9	53.2	3.8	4
74	1	2	1	0	1	6	18	40	14	24	17	15	33	40	35	37	35	19	17	12	12	55.3	54.4	3.8	2.6
58	1	2	1	0	8	9	19	36	12	27	15	16	43	32	30	40	29	16	16	16	12	55.3	41.9	4	4
32	2	1	0	0	5	9	24	39	21	22	13	16	26	41	35	41	31	16	16	16	12	38.3	53	3.8	3.8
72	1	6	1	0	7	8	17	47	18	26	20	12	35	46	36	48	27	17	15	18	10	46.4	48.9	4.4	3.8
43	2	8	0	1	2	3	22	41	28	30	15	20	41	31	39	36	42	11	16	24	14	38.2	38.2	3.8	5.2
70	1	2	2	0	6	6	8	39	18	28	19	14	26	40	36	37	36	21	19	11	6	51	55.8	2.8	3.6
67	1	2	4	0	4	5	13	40	18	31	12	12	37	46	39	33	24	20	16	13	8	35.2	36.6	4.4	3.6
69	2	1	0	0	4	4	12	37	12	25	8	18	36	47	35	32	42	20	12	12	6	40.6	45.3	2.2	4.2
31	1	2	0	1	8	8	17	38	28	31	14	16	36	36	36	36	36	12	12	12	9	44.9	43.3	3	5
74	1	11	1	0	10	9	11	35	15	32	15	11	40	39	41	34	34	24	9	6	15	45.4	48.4	4	5
49	1	1	0	0	9	6	19	29	17	25	24	16	38	36	36	36	34	16	16	16	12	35	50	4	4
72	1	3	0	0	0	1	25	36	19	11	11	19	13	52	42	30	43	17	19	12	6	56.5	54.8	1.6	4.6
62	1	2	1	0	3	4	18	45	22	29	18	14	37	38	41	35	29	16	12	14	13	55.6	47.4	4	4.2
78	2	2	0	0	1	1	13	40	19	23	20	18	32	45	37	43	43	16	19	14	12	50.1	54.7	4.6	4.2
38	2	7	2	0	0	2	17	36	23	28	17	14	30	37	30	39	36	12	14	14	11	51	48.4	3.2	4.6
57	1	4	1	0	0	2	18	34	14	20	15	12	34	41	37	37	37	21	15	14	10	47.1	53.6	3.6	5.4
27	2	2	1	0	11	10	21	30	17	27	16	15	37	36	36	35	29	14	16	17	12	44.5	40.1	1	7
74	2	3	1	0	3	7	18	38	16	25	19	17	26	44	38	35	29	18	16	20	12	44.5	47	3.2	3.4
67	1	7	2	0	4	4	14	40	22	19	24	20	45	42	37	54	26	16	17	19	14	48.9	56.8	6.2	6.4
25	2	1	0	0	0	4	21	30	21	24	7	15	36	36	36	36	36	16	16	16	12	56.5	54.8	4	4
34	2	6	0	0	1	4	18	42	28	30	15	16	35	47	43	43	35	18	19	17	15	51.4	48.9	3.6	4.8
41	1	1	0	0	0	0	23	30	21	23	21	15	33	36	31	37	38	23	18	19	12	51.4	47	2.8	3.8
26	2	2	0	0	0	5	23	36	27	28	17	16	33	42	39	35	37	23	21	20	17	53.6	54.6	5.4	3
61	2	2	0	0	2	4	18	33	16	22	20	20	32	41	26	39	35	28	16	17	13	44.3	59.7	4	6.2
73	1	6	1	0	1	5	9	40	7	11	10	10	28	36	34	36	30	17	20	20	8	54	47.4	6.2	6
70	2	2	0	0	1	3	17	46	18	29	21	20	24	48	40	31	41	28	4	10	12	54.4	52.5	1	3.4
78	1	2	0	0	6	4	16	39	23	21	15	14	32	46	35	32	38	17	20	16	14	44.7	45.8	4.2	4.4
71	1	2	2	0	7	6	15	31	21	28	18	13	33	39	37	36	37	15	16	16	12	51.4	54.8	1	7
20	1	7	2	0	4	3	21	30	21	23	20	15	36	36	36	36	36	16	16	16	12	45.5	43.9	4	4
74	1	7	0	0	1	3	24	39	21	19	19	18	21	51	38	46	36	22	15	14	10	55.3	54.4	3.8	2.8
27	1	6	2	0	4	7	24	35	27	12	14	20	30	40	40	38	45	16	20	21	15	48.4	53.8	4.2	4.2
72	1	1	0	0	2	3	19	33	20	18	16	15	34	43	37	41	34	15	14	11	10	51	55.8	2.8	3.6
48	1	2	1	0	13	18	23	30	21	24	7	15	36	36	35	36	36	16	16	16	13	53	53.2	3.8	4
77	2	2	1	1	5	4	21	45	15	23	14	21	35	45	34	45	29	20	20	13	10	33.8	59.4	3.2	3.6
72	1	2	1	0	1	6	10	38	15	28	18	10	36	41	36	34	31	20	12	9	10	55.3	54.4	2.4	2.4
45	2	2	0	0	2	3	14	29	19	26	17	14	44	45	37	37	28	17	13	21	12	48.3	49	4.2	4.4
45	1	7	1	0	7	5	14	35	19	23	18	19	35	35	37	37	31	16	19	18	12	45	52.5	4.6	5.2
42	1	1	0	0	3	5	21	30	21	24	21	15	36	36	36	36	36	16	16	16	12	51.9	53.2	4	4
50	1	8	1	0	10	10	25	38	22	24	19	19	46	47	47	37	28	22	16	13	12	44.3	40.7	5.6	4.8
77	1	3	1	0	4	4	14	38	16	27	14	12	32	47	37	40	31	15	16	10	10	44.9	54.1	1.4	2
72	2	3	2	0	17	11	18	37	18	28	17	15	31	43	38	39	32	17	16	14	10	44.1	56.9	4	3.8
51	1	10	4	0	0	5	22	30	21	24	20	11	36	36	36	36	36	16	16	16	12	34.5	45.4	4	4
36	2	2	0	0	2	3	16	36	11	26	13	21	46	31	47	32	36	19	20	20	15	55.3	54.4	6.2	2.8
68	1	3	1	0	1	6	22	35	22	20	15	18	36	38	42	37	35	15	17	13	11	35.1	52.7	4	4.2
72	2	3	2	0	7	5	9	48	24	17	22	17	52	48	33	46	20	8	9	9	9	50	52.3	5.2	6.2
45	1	2	1	0	5	6	21	49	14	25	15	18	42	41	41	45	27	13	16	11	9	54.4	44.1	1.4	1.8
64	2	1	0	0	3	3	10	35	11	16	15	11	32	41	38	36	33	17	17	12	12	53.6	54.6	3.2	4.2
40	1	1	0	0	0	2	24	24	16	20	26	13	36	36	38	33	42	17	15	16	11	55.5	54.8	3.8	4
72	2	4	1	0	5	6	25	46	25	21	16	16	39	48	36	44	50	19	15	19	12	51	55.8	3.6	3.8
71	2	4	0	0	0	1	19	31	19	15	14	5	28	29	38	40	30	28	16	16	12	47.2	55.9	1	1
67	2	3	3	0	9	8	20	30	21	25	16	15	39	37	36	36	35	20	12	12	11	44.8	46.5	4	3.6
71	2	2	1	0	5	7	15	40	20	28	17	17	33	44	41	40	38	17	16	13	12	51	55.8	3.8	4.4
33	2	2	0	0	10	11	22	31	18	21	22	14	36	35	36	36	37	16	16	16	12	38.5	47.3	3.8	3.2
47	2	2	0	0	3	3	26	47	21	24	13	17	38	42	39	32	31	13	12	9	12	48.8	56.9	4	3.4
65	1	1	1	0	2	1	14	31	15	27	15	12	32	37	40	40	31	16	16	8	10	50.6	53.7	4.2	4.2
52	1	4	4	0	7	11	26	20	14	16	28	14	39	32	48	34	40	24	24	24	18	40.6	45.3	2	6
58	1	8	2	0	16	11	7	49	25	26	31	20	48	41	46	49	45	16	16	20	19	57.4	41.4	4.8	4.4
74	1	1	0	0	2	3	28	40	24	18	17	16	25	43	39	41	36	16	16	16	12	55.5	54.8	1	7
49	2	3	2	0	4	3	19	39	21	28	14	15	49	40	38	46	28	23	12	25	15	46	43.1	3.4	4.2
63	2	2	1	0	0	0	23	46	22	15	14	14	24	49	36	43	43	17	16	9	10	56.5	54.8	3.4	6
70	2	0	0	0	2	3	10	47	15	34	16	14	31	45	37	38	34	16	16	16	12	48.9	56.8	1	5.4
60	2	2	0	0	5	5	12	36	11	34	17	17	38	36	44	34	35	16	16	16	12	59.4	44.4	4.8	3.8
46	1	2	2	0	18	6	7	46	8	21	33	24	34	27	44	54	16	4	4	4	3	41.7	35.6	7	5.8
51	2	6	2	0	4	5	20	40	17	25	18	12	30	47	36	29	29	14	14	20	14	41.8	51.5	3.4	2.8
26	1	3	1	0	8	2	20	35	21	22	19	12	35	39	31	40	36	25	8	15	11	46.3	54.1	3.2	5.4
69	1	5	1	0	14	9	18	39	19	22	18	19	33	51	27	36	36	19	18	18	15	51	55.8	5	5.8
62	1	1	2	0	0	2	22	38	23	24	14	19	35	38	36	32	35	18	16	12	12	53	53.2	3	4
46	1	1	0	0	8	5	22	31	22	26	21	15	44	38	37	36	34	16	16	16	12	43.8	50.2	4.6	5
72	2	3	1	0	3	4	16	39	22	24	16	13	37	48	36	44	36	14	18	13	13	49.6	45.4	3.6	3.2
65	1	10	3	0	8	1	17	37	19	21	22	19	37	45	48	46	36	10	20	13	12	47.1	42.6	6.6	7
55	1	2	1	0	3	3	14	46	18	23	20	12	37	38	38	36	35	22	16	16	12	58.3	39.4	4	2.6
44	2	3	3	0	8	6	11	48	17	31	13	11	43	35	35	32	35	16	16	13	12	45.9	48.9	5	5.2
53	2	4	2	0	2	3	19	41	17	24	20	19	33	45	36	31	35	19	15	17	13	47	55.4	5	4.4
54	2	6	1	0	16	11	8	37	22	28	20	11	48	47	32	44	30	10	17	11	10	39.5	43.4	5	5.2
75	1	6	0	0	6	6	14	34	18	24	21	11	37	41	36	36	38	19	9	13	7	54.5	51.9	3	2.8
69	1	3	4	0	5	7	12	40	24	25	16	16	35	33	41	30	25	15	14	9	12	36.7	54.2	5.2	4.2
71	1	6	1	1	3	9	9	36	13	26	17	16	37	37	40	33	36	13	12	11	10	42.8	54.7	1.6	5.4
58	2	2	0	0	0	5	21	30	15	25	10	16	23	47	34	36	37	24	24	24	18	38.4	60.6	4	3.2
37	1	4	1	0	4	2	17	42	17	33	18	19	31	45	42	36	36	18	18	20	16	55.3	54.4	4.6	5
41	1	5	2	0	6	9	19	31	25	21	15	15	39	35	34	36	37	14	7	25	15	52.8	41.2	4	2.2
52	2	1	1	0	2	1	12	46	17	36	12	15	33	50	36	39	37	9	16	10	10	51	55.8	4.6	5
48	1	2	1	0	3	6	21	30	20	25	12	16	42	41	34	35	37	22	14	16	12	47.3	53.4	3.6	3.8
61	1	1	1	0	6	11	16	40	21	30	16	13	39	40	40	42	36	16	16	16	12	33.9	49.9	1	1.6
43	2	9	1	0	0	3	19	38	21	27	16	16	45	44	38	37	37	23	14	24	17	29.1	45.4	6	5
69	1	1	4	0	6	6	17	35	18	24	19	15	36	37	36	36	36	15	16	17	12	42.4	48	3	4.4
55	2	0	0	0	0	0	26	47	31	10	16	15	21	50	33	38	38	16	16	16	12	55.3	54.4	2.8	4
39	2	4	1	0	7	5	28	40	14	24	17	16	56	37	33	42	25	12	14	10	10	55	42.4	3	4
40	2	4	1	0	0	4	26	42	25	16	17	20	35	49	39	43	42	12	20	22	12	55.4	47.7	3.6	5.6
36	2	1	1	0	15	6	22	30	17	24	20	13	32	41	24	39	32	16	16	16	12	51	55.8	1.8	7
74	2	2	2	0	3	5	20	37	24	13	18	17	17	49	39	41	45	17	16	18	13	26.5	65.6	4	4.6
31	1	1	1	0	1	3	34	15	26	16	7	14	36	39	32	35	33	16	13	14	9	53.6	54.6	3.4	4.6
74	1	1	1	0	2	6	19	35	22	22	16	15	31	45	34	32	30	16	16	11	9	50.4	54.5	3	3.8
55	1	1	1	0	9	9	8	25	8	31	19	20	48	48	40	44	20	22	4	4	3	45	40.2	1	2.2
32	2	3	1	0	3	2	22	31	21	23	14	18	30	39	36	37	38	20	16	12	12	52.7	55.7	4	2.2
69	1	1	2	0	1	4	20	32	21	26	16	13	35	43	35	38	40	28	16	10	8	50.6	53.7	2.4	4
71	2	2	1	0	6	3	14	40	16	30	16	18	29	46	38	42	42	24	14	12	12	45	55.7	2.2	5.8
43	1	6	0	0	5	8	13	39	14	30	20	12	44	39	37	40	36	16	19	15	12	42.9	45.1	5.2	5.2
37	1	3	0	0	3	6	32	39	27	17	17	20	37	49	35	41	38	15	19	20	14	58.1	45.3	4.6	5.4
66	2	9	4	0	7	11	12	44	19	18	29	15	28	51	40	40	36	12	16	8	9	53.6	54.6	3.2	4.2
70	2	4	1	0	5	6	11	38	18	21	14	16	29	48	39	41	38	18	20	16	14	46	51.1	3.4	4
34	2	5	1	0	14	15	24	35	20	29	19	15	45	36	38	40	24	16	12	18	13	44.7	33.6	4.2	5.4
61	1	4	2	0	4	9	14	40	19	22	15	15	40	45	37	40	34	11	15	18	14	48.6	45.2	3.6	4.4
48	2	3	0	0	6	5	23	41	20	27	19	19	42	49	40	40	33	19	16	13	12	52.1	51.3	4	4
70	2	3	0	0	7	8	16	39	16	31	16	17	41	42	39	37	36	12	16	15	12	55.7	40.7	3.6	3.8
23	1	1	0	0	2	1	21	29	13	26	24	14	37	36	39	34	37	16	20	18	14	39.4	58.8	3.8	4
27	2	7	2	0	7	7	17	36	24	28	17	13	32	38	30	39	35	14	16	15	12	47.5	49.4	3.6	4.4
62	1	2	1	0	9	9	18	41	20	20	14	17	35	47	36	33	26	17	14	8	9	52.8	46.1	2.4	3.2
70	2	5	1	0	5	6	11	39	15	33	26	16	43	44	38	35	41	20	9	14	14	53.6	50	3	3.6
40	2	3	0	0	0	2	18	38	16	26	15	14	44	48	42	46	40	17	17	18	12	52.1	51.3	4.6	4.4
42	1	3	1	0	4	1	20	47	21	35	25	12	52	38	41	28	15	28	16	20	13	53.5	38.2	6	6.4
46	2	2	3	0	6	8	9	29	19	31	13	15	40	38	30	36	34	14	12	17	14	44.5	32.1	4	3.4
45	1	2	0	0	7	4	17	30	20	28	18	14	38	36	37	34	37	16	16	16	12	52	30.2	4.4	3.8
43	2	7	1	0	8	8	14	40	20	29	13	16	50	35	31	42	29	19	16	13	12	57.5	42.6	4.4	4
56	2	4	1	0	3	2	15	39	19	24	14	18	45	46	37	34	31	13	8	16	7	49.8	52.4	3.4	5.8
53	2	3	1	0	5	5	18	35	22	30	17	13	30	50	41	43	40	10	22	25	13	55.3	54.4	3.6	5.2
69	1	1	2	0	2	3	17	39	19	27	18	14	25	43	41	47	37	19	16	15	12	39.2	59.3	3.4	3.4
74	2	1	0	0	0	3	16	35	22	11	17	10	27	46	40	48	35	20	16	17	12	52.7	52.7	1	1
46	2	2	1	0	5	4	12	48	19	36	20	10	52	41	34	44	23	17	11	19	10	48.4	53.8	4.8	4.4
62	2	8	2	0	8	9	18	39	21	22	15	13	42	47	37	39	37	15	16	16	12	47.9	36	4	5.6
20	1	4	1	0	7	7	19	47	24	26	28	11	58	37	47	34	45	21	16	23	14	54.1	50	7	5.4
39	1	5	1	0	3	3	22	29	26	14	22	17	34	43	37	36	37	18	17	16	12	52.7	55.7	4.6	3.2
46	1	3	3	0	4	3	14	40	17	30	17	17	38	34	35	32	34	19	17	14	12	43.4	48.9	2.6	5.4
74	1	1	0	0	0	1	14	38	24	22	17	13	30	46	35	40	40	17	16	13	9	53.6	54.6	2	4.4
51	2	12	3	0	14	8	11	50	35	40	7	17	43	28	60	32	44	28	4	28	18	50.1	23.2	1	7
57	1	4	2	0	5	8	10	50	18	31	15	15	50	37	41	36	24	17	11	17	12	58.1	45.3	3.4	3.8
70	2	1	1	0	1	5	18	37	21	23	13	15	38	42	40	42	37	16	16	16	12	41.1	53.4	3.2	3.6
45	2	13	0	0	15	3	25	29	19	24	20	11	47	40	39	35	26	21	18	19	15	57.1	36.1	3.8	2.6
47	2	13	4	0	8	5	17	39	27	31	15	16	34	42	29	33	33	16	18	17	14	44.5	44.4	3.6	4.4
47	1	1	2	0	4	6	21	31	21	25	17	16	36	36	36	36	36	16	16	16	12	50.4	54.5	1	7
61	1	3	2	0	3	3	15	40	17	29	22	16	34	39	39	37	32	18	16	12	9	46.7	51.1	4	4
72	1	4	1	0	4	7	15	34	20	22	12	12	37	39	38	36	36	16	14	14	10	50.6	56.7	1	1
47	1	2	1	0	1	1	19	37	20	24	10	11	35	36	38	33	28	18	18	15	8	55.3	54.4	2.8	3.2
61	1	9	2	0	11	9	17	39	22	28	17	13	34	36	34	36	35	15	16	16	12	38.5	55.7	4	4.2
56	2	3	1	0	3	3	11	40	12	36	25	15	46	36	34	44	21	20	14	13	10	45.9	45.3	6.6	5.6
47	2	2	0	0	4	4	16	48	34	35	30	17	49	37	38	38	34	10	16	16	12	57.7	37.2	3	4
75	2	9	1	0	12	14	15	42	20	32	21	12	53	38	37	31	27	21	12	16	12	44	39	4.4	3.8
38	1	1	0	0	2	6	18	46	18	27	16	10	24	41	31	31	23	10	16	16	12	53	53.2	1	1.2
47	2	4	1	0	11	8	27	37	22	24	18	18	39	40	38	43	34	15	16	23	13	55.8	46.4	4.4	4.6
74	2	1	0	0	0	0	22	31	21	24	17	15	36	34	39	36	37	22	4	4	3	55.5	54.8	1	5.8
68	2	1	0	0	2	3	10	48	27	15	20	6	24	41	42	36	39	17	17	13	12	53	53.2	1.6	3.4
50	2	8	0	0	0	4	16	38	19	33	19	15	38	46	42	40	34	22	17	17	12	48.4	54.8	4.2	5.4
41	2	4	2	0	7	11	10	42	23	36	20	15	48	44	42	49	34	10	16	24	13	52.1	51.3	6.4	6.4
71	2	4	2	0	10	7	20	42	16	37	14	14	44	39	35	35	25	23	21	17	16	51	35.8	3.8	4.2
68	1	5	2	0	5	5	7	49	16	29	23	18	23	41	43	41	31	15	10	13	12	51.9	53.2	5.2	2.8
59	1	9	2	0	14	11	20	34	22	36	25	16	51	42	38	47	30	15	17	20	12	38.7	32.1	5.6	5.8
43	1	2	0	0	3	3	25	26	21	21	16	15	37	38	30	35	36	19	18	15	12	55.5	39	4	4.2
59	1	3	0	0	7	3	15	37	17	27	20	14	38	38	38	35	37	13	18	13	10	43.6	49	4.2	3.6
68	1	5	0	0	7	8	7	43	18	25	19	20	28	42	37	39	46	12	20	15	7	48.9	52.3	4.6	3.2
65	2	2	4	0	6	4	14	39	22	32	23	19	34	37	38	37	30	16	15	16	7	46.1	55.7	4.2	4
71	2	5	1	0	3	7	18	36	26	17	14	13	34	34	39	40	27	20	16	20	12	23.1	63.3	3.4	4
46	2	9	1	0	4	4	20	46	28	20	15	21	22	52	37	36	49	25	21	24	17	61	45.5	4	3.4
62	1	7	0	0	2	4	15	44	17	29	13	8	34	36	46	44	37	17	20	21	12	51.3	51	4.4	4.2
52	2	1	0	0	0	5	22	37	27	20	13	15	37	45	38	40	43	12	21	19	14	53.8	55	5.8	3.2
70	2	3	0	0	1	2	17	48	20	30	20	19	35	51	38	42	42	16	15	18	10	55.5	54.8	4.2	4.4
44	2	3	0	0	1	4	18	36	20	31	15	15	47	40	33	37	29	15	16	16	12	57.6	40.1	4	4.2
25	2	1	0	0	8	4	22	31	25	25	19	15	36	36	36	36	36	16	16	16	12	42.9	45.1	4.4	3.2
60	2	5	1	0	2	3	14	50	25	28	13	18	35	41	37	42	39	16	16	13	9	51	55.8	5.2	5.6
66	1	4	2	0	7	12	17	39	13	23	15	14	37	39	37	34	27	17	16	13	11	49.6	50.9	3.4	4.4
73	2	2	2	0	8	6	21	40	23	22	11	18	21	49	39	46	30	14	19	19	14	21.3	61.2	2.8	4.6
76	2	3	1	0	3	4	14	50	25	33	18	16	33	52	40	31	40	18	20	18	12	46.1	49.7	4.6	3.8
43	1	1	0	0	5	3	21	36	22	25	19	13	37	38	29	33	31	15	15	12	7	56.2	51.8	4.8	3.4
73	1	1	0	0	5	5	10	26	14	19	16	13	27	41	38	39	36	10	16	5	9	41.3	52.8	1	7
53	2	2	0	0	4	3	9	38	10	31	15	17	33	49	35	28	32	24	11	21	15	54.8	45.1	3	2.8
54	2	3	3	0	1	6	16	44	27	20	13	18	25	40	38	37	44	12	18	19	15	55.3	54.4	3.8	4
36	1	8	2	0	6	8	22	27	17	25	21	13	31	40	23	39	30	18	19	19	14	22.6	63.3	3.2	5
72	2	5	0	1	3	7	19	36	20	23	19	19	33	52	38	51	45	16	18	18	12	35.8	62.1	4.8	6
40	2	8	0	0	4	3	15	38	17	31	15	16	39	43	42	37	30	15	18	10	12	50.3	49.8	4	4.6
21	2	5	1	0	4	3	33	47	22	22	23	17	47	47	34	44	39	23	8	24	12	35.9	41.9	4.4	5.6
53	2	1	1	0	4	6	13	41	15	38	9	13	48	37	33	25	16	24	16	7	9	45.7	44.8	1	1.6
49	2	1	1	0	3	6	22	39	9	31	19	8	43	43	29	37	18	12	16	10	5	48.9	56.8	2.8	4.2
50	1	3	0	0	0	1	24	41	21	22	16	20	37	39	40	35	37	14	16	16	12	55.3	54.4	4.4	4.6
46	2	6	1	0	2	6	15	47	19	30	20	21	43	42	38	35	27	18	17	19	10	44.4	52.8	4.2	5
45	1	1	2	0	1	1	20	46	14	31	11	11	41	38	31	31	28	15	16	11	9	47.2	50	2.6	3.8
48	2	3	0	0	6	5	15	47	16	29	18	8	48	42	36	37	32	8	16	24	15	55.8	48.8	3.8	4.4
51	1	7	1	0	9	15	17	42	18	36	21	12	52	43	36	38	22	22	12	21	12	56.9	30.4	1.8	3.6
71	1	2	1	1	3	4	20	41	18	20	20	9	21	46	41	32	30	22	19	4	11	34.7	50.4	1	7
75	2	2	1	0	3	5	15	39	21	29	19	14	32	40	39	36	30	22	16	4	12	52.2	49.1	2	4.2
72	1	1	1	0	2	3	9	43	14	36	28	10	36	39	34	34	25	20	14	10	12	44	59.1	3.8	3
48	2	2	0	0	3	5	17	43	25	27	18	20	34	41	36	23	22	26	14	7	3	53.6	54.6	2.4	1.8
53	2	1	1	0	6	5	9	33	12	31	16	13	41	41	36	37	34	17	17	14	12	45.3	40.1	4.4	3
52	2	3	1	0	6	6	10	46	18	31	17	13	50	45	32	44	25	26	7	19	13	53.2	36.6	5.2	4.8
74	1	3	1	0	1	2	16	40	15	27	17	17	28	46	44	35	43	12	18	15	12	39.1	60.6	4.6	4.8
20	1	10	2	0	9	5	21	38	22	26	19	13	35	36	36	35	36	21	16	16	12	41	50.2	3.8	4.2
49	1	1	0	0	0	0	24	29	21	19	8	17	33	36	36	36	36	16	16	16	12	53.8	55	4	4
76	1	4	0	0	0	4	17	39	15	26	16	14	34	41	39	33	39	15	20	17	12	52	53.5	3	3.8
46	1	1	2	0	0	3	25	37	24	20	16	18	31	44	37	34	40	19	19	12	11	55.3	54.4	3	3.2
73	1	5	3	0	2	2	8	44	11	33	13	13	30	46	38	34	48	17	19	12	9	48.9	56.8	4.2	4.6
57	2	1	0	0	21	8	21	31	20	24	22	15	38	33	42	33	39	24	20	23	18	45.3	43.1	1	7
71	2	1	1	0	7	13	16	37	18	16	24	15	22	53	42	46	40	13	20	16	13	50.4	54.5	4.2	3.8
50	1	3	1	0	17	13	14	30	14	29	12	10	40	37	32	35	31	13	10	7	7	46.6	40.3	1.2	6.4
56	2	3	0	0	6	7	21	48	16	28	22	21	37	42	37	41	27	17	15	16	9	54.5	49.2	5.2	4.6
68	1	3	1	0	13	12	13	41	19	16	14	19	29	46	39	46	30	12	16	20	12	20.9	54.6	5.4	5.8
73	1	1	1	0	0	1	21	42	23	16	16	14	26	47	39	45	36	21	16	12	11	55.3	54.4	3	3.6
72	1	3	1	0	4	3	16	32	21	26	18	14	34	36	37	30	34	21	21	21	15	46.1	48.1	2.6	5.8
70	2	5	1	0	3	3	18	36	26	22	18	17	38	46	36	41	31	18	14	21	11	53.6	54.6	4.6	4
77	2	1	0	0	4	3	21	30	21	25	21	16	33	40	37	37	36	18	16	16	12	55.3	54.4	3	5.6
24	1	1	0	0	2	3	22	39	21	23	11	13	30	45	38	34	35	20	16	5	6	45.9	55.8	2.4	3.4
46	1	7	4	0	9	8	20	36	19	24	12	17	39	41	40	40	23	19	17	14	12	47.8	44.4	5.2	6.4
74	1	2	2	0	1	2	13	33	16	31	17	13	36	40	37	31	34	24	8	6	6	49.3	51.3	2	2.2
48	1	1	0	0	5	1	25	30	19	29	18	13	35	33	37	37	38	19	20	20	15	46.9	42	4.6	3.8
56	2	4	1	0	8	5	19	41	19	35	16	19	40	46	38	39	32	24	16	12	11	58.2	35.7	2.6	4
49	2	3	1	0	0	5	20	32	23	24	16	17	36	36	36	36	36	19	17	17	13	50.1	50.1	3	4.8
25	2	3	1	0	8	4	24	42	18	33	20	18	46	50	40	48	37	19	15	12	11	55.5	46.5	5	4.2
49	1	3	0	0	3	6	17	39	18	32	16	18	32	41	41	33	39	16	16	12	9	53	53.2	4.6	3.6
36	1	7	2	0	7	9	24	33	19	24	14	15	32	37	26	35	27	22	12	15	10	28.8	61.1	2.2	3.2
22	2	5	1	0	20	16	24	31	18	22	23	12	42	33	54	31	40	18	18	16	12	35.5	44.2	3.8	3.6
45	2	1	1	0	5	7	20	40	24	20	12	16	28	35	42	42	30	22	22	16	12	40.8	46.4	4	3.8
64	1	7	3	0	8	6	22	29	19	22	23	14	33	38	31	34	35	14	16	13	12	51.2	41	3.2	4.4
45	2	3	2	0	9	6	11	43	22	34	20	14	51	43	43	34	32	25	16	20	15	46.2	40.4	1.8	2.6
76	1	3	2	0	2	5	16	37	22	22	12	15	36	37	37	37	37	15	16	16	12	48.3	55.5	3	4.8
59	1	7	2	0	13	12	17	33	21	30	18	15	38	39	34	35	34	13	12	14	11	45.7	47.9	4.4	3.4
63	2	4	2	0	6	8	16	38	21	23	22	17	42	41	38	37	37	18	15	18	14	51.5	51	4.6	4.2
28	1	2	2	0	1	2	19	48	28	34	24	19	39	47	38	45	25	19	18	10	9	46.6	56.3	2.2	2.4
77	1	1	1	0	3	3	13	38	13	29	13	13	28	42	38	34	36	18	19	13	6	48.2	54.7	3	3.2
27	2	4	1	0	2	4	22	50	19	31	20	15	41	47	36	32	36	28	25	18	10	53.6	54.6	2.6	4.4
70	1	2	1	0	3	3	11	40	21	24	16	15	34	43	38	38	36	16	16	16	12	50.4	54.5	3.8	3.8
54	2	1	1	0	1	3	12	44	10	24	17	17	32	41	40	39	31	20	16	10	11	53.6	54.6	4.2	4
75	2	2	2	0	2	11	18	31	14	24	21	13	36	36	36	36	37	18	16	14	11	26.7	61.8	3.2	4
67	1	4	1	0	4	6	10	49	20	35	10	16	36	36	39	36	32	28	22	16	12	58.2	51.6	2.2	1.2
52	2	5	1	0	11	5	8	37	16	19	14	17	47	47	29	36	27	20	13	17	17	33.6	27.7	2.4	5.6
61	1	2	1	0	3	5	15	39	20	35	14	15	34	38	35	40	31	20	20	15	12	45.9	48.9	4	4.2
43	2	3	1	1	9	6	13	32	16	34	17	13	49	33	38	32	29	18	10	15	11	52.3	32.1	3.4	3.6
60	2	1	0	0	6	3	15	32	23	27	14	16	36	35	35	36	35	22	14	16	12	54.5	50.3	3.8	4.2
39	1	1	1	0	4	7	20	38	20	28	23	16	42	28	37	38	37	15	18	19	12	54.8	37.7	2.2	5.2
53	2	1	1	0	8	9	17	39	24	26	17	15	36	49	34	42	37	13	23	11	12	34.4	39.7	3.4	4
51	2	3	1	0	5	4	9	45	22	15	17	23	37	35	36	36	36	23	23	23	16	23.8	45.9	1	7
59	2	1	2	0	5	9	8	33	18	32	18	9	38	41	37	35	30	21	16	12	11	50.4	53.8	2.8	4.8
73	2	1	0	0	4	6	25	40	21	28	15	18	24	56	34	36	45	28	19	10	3	56.2	44.1	1	4.6
72	1	3	2	0	2	6	14	36	20	23	18	14	24	38	34	39	34	20	17	20	12	37.9	52.7	4	4.4
44	2	8	3	0	15	12	16	40	14	33	18	15	46	37	45	35	36	14	16	18	13	42	40.6	5.8	6.4
73	1	4	3	0	5	15	16	43	10	22	17	9	48	37	36	38	24	16	14	13	12	51.3	44.1	2.4	5
33	1	2	1	0	5	4	19	34	17	27	15	15	39	35	37	36	35	16	16	17	12	53.2	33.1	3.8	3.2
52	2	3	1	0	3	5	18	39	20	31	20	17	40	41	38	36	29	18	16	16	12	46	51.9	4.2	4
60	2	1	0	0	24	13	31	10	7	8	35	13	36	36	36	36	36	16	16	16	12	23.8	31.1	4	4
65	2	5	0	0	0	4	13	41	17	28	25	18	37	46	42	44	31	17	19	19	13	53.4	47.5	5	4.8
75	1	4	1	0	0	2	23	39	26	22	15	19	31	46	38	37	43	14	12	13	10	50.6	53.7	3.2	3
45	1	1	1	0	7	2	25	24	15	23	16	12	38	35	32	33	24	16	14	15	9	53.8	45.7	1	5.4
60	1	2	1	0	1	4	17	43	15	21	14	17	29	37	37	32	35	12	15	16	12	54.7	50	1.6	1.8
41	2	1	0	0	5	6	14	36	14	31	21	18	36	36	33	37	36	24	14	16	13	55.5	54.8	1	7
68	2	2	1	0	0	2	27	40	24	12	12	18	24	43	39	40	38	28	24	11	4	55.5	54.8	2	1.6
67	1	2	0	0	3	2	17	39	22	27	11	13	32	47	41	39	38	15	14	18	12	49.4	50.4	1.4	1.6
73	1	1	4	0	3	3	16	40	14	30	11	13	29	42	36	39	27	22	20	19	12	48.8	56.9	3.4	5
44	1	5	1	0	3	2	18	39	22	15	13	15	26	37	42	25	31	11	19	21	8	49.8	50.7	1.6	6.6
49	2	10	3	0	7	11	13	48	26	34	22	12	57	43	40	46	23	10	16	18	14	39	43.6	4.8	7
73	2	1	0	0	4	4	14	38	15	31	14	12	22	44	36	36	35	18	20	14	10	53.8	55	1.6	3.8
49	1	1	0	0	4	6	22	31	21	24	21	15	32	42	39	36	35	16	16	16	12	55.5	54.8	4	4
65	2	9	2	1	9	4	11	49	16	36	23	17	51	40	32	39	14	28	5	11	9	33.5	38.1	1	2.4
53	1	3	2	0	4	9	14	37	19	28	17	11	41	40	39	39	29	28	15	16	15	39.5	42.9	1	3.4
57	2	3	2	0	4	8	17	39	17	20	15	14	40	44	33	33	30	14	17	13	12	49.7	44.5	3.2	4.8
29	2	8	1	0	5	10	27	40	23	24	18	16	35	52	41	39	43	13	18	19	12	45.9	53.1	5.4	5
72	2	7	1	0	1	3	8	50	15	36	31	16	29	43	41	41	34	24	17	20	15	42.4	59.9	6.4	6
78	1	4	4	0	1	7	14	42	19	25	18	13	32	39	38	35	36	15	8	16	12	36.1	56.6	4	3
27	2	5	0	0	2	6	28	45	21	24	19	16	49	42	39	48	28	17	14	12	10	58.8	47.8	5	4.8
58	2	6	1	0	7	11	17	39	26	28	31	17	44	44	36	46	26	15	12	12	12	46.5	42.6	5	4.8
28	2	6	2	0	11	4	23	31	17	25	23	17	35	37	41	35	34	17	16	17	12	39	39	3.8	3.8
54	2	4	1	0	5	6	30	43	27	11	13	21	20	48	29	30	32	18	16	18	12	51	55.8	4.6	5
60	2	2	3	0	3	5	17	32	13	30	15	17	32	41	36	36	34	27	13	11	9	48.5	46.5	1	5.2
42	1	1	0	0	1	3	19	40	19	25	21	15	31	29	40	35	28	16	16	16	12	51	55.8	4	4
54	2	2	1	0	2	11	15	45	21	37	17	17	53	43	38	34	28	19	16	15	15	42.5	46.4	4.2	4
45	1	4	1	0	5	5	18	40	19	23	17	18	35	41	38	37	29	13	14	22	8	58.3	40.3	4.4	4
67	2	1	0	0	1	2	14	37	16	20	16	11	33	43	36	38	35	19	16	8	9	55.3	51.4	4.8	4.2
47	2	1	0	0	1	2	21	30	17	23	23	15	37	36	32	35	36	15	16	16	12	45.4	45.5	4	4.4
57	2	2	0	0	1	3	21	36	23	25	13	16	28	52	39	42	39	15	16	12	8	55.3	54.4	2.8	4.6
53	2	2	1	0	0	2	19	30	12	25	11	15	41	37	37	36	29	16	16	16	12	49.9	53.4	4	4
28	1	8	2	0	6	6	21	31	20	26	20	16	36	36	36	37	36	16	16	16	12	39.6	51.3	3	5
49	1	12	4	0	2	3	19	37	22	30	20	15	37	38	35	35	35	12	12	12	9	44.4	53.6	3	4.8
46	1	2	0	0	8	2	21	28	21	24	21	17	38	44	34	36	41	18	11	15	11	44.8	49.8	3.4	3.6
79	2	4	0	0	1	4	15	38	18	19	18	15	28	40	44	41	40	18	16	10	12	51	55.8	4.2	2.2
47	2	3	0	0	3	2	19	35	22	14	19	14	38	40	29	42	23	19	18	19	12	53.6	54.6	4	5.8
64	2	4	1	0	7	13	25	35	24	22	14	10	27	52	38	40	34	20	16	16	12	53	53.2	2.4	3
70	1	1	1	0	1	2	24	40	21	20	14	16	25	45	38	38	31	16	24	8	6	40.7	56.9	2.2	1.4
70	1	1	2	1	6	5	11	39	15	36	19	11	25	49	34	36	33	14	16	16	12	37.5	60.5	4.8	5.2
72	1	7	1	0	5	11	11	42	17	27	26	12	31	46	39	39	41	15	12	11	6	46	52	3.8	3.6
65	2	2	1	0	3	5	13	36	14	30	17	13	41	40	35	34	26	11	16	16	12	50	53.8	3.8	4.2
57	2	6	0	0	2	3	13	36	21	31	13	12	42	33	34	33	29	15	16	19	13	54.8	42.2	4	4
75	2	5	2	0	5	6	7	45	20	27	17	16	39	40	42	37	46	24	14	12	8	53.9	47.8	1.8	3
72	2	6	1	0	2	4	16	44	23	28	29	11	27	47	42	37	50	14	24	20	14	44	59.2	5	5.4
72	1	4	2	0	3	5	14	39	23	26	22	15	28	46	39	42	47	16	17	14	14	46	51.9	4.6	3.6
27	1	6	2	0	6	8	15	38	18	39	29	9	57	50	42	45	25	10	16	20	17	50.2	33.1	7	7
55	2	4	0	0	2	5	15	29	28	27	19	16	35	40	41	43	29	19	16	17	12	51.4	51.1	2.6	4.8
22	2	7	1	0	7	11	24	41	26	33	23	19	57	42	48	44	30	23	16	8	13	28	29.5	4.2	4.2
66	1	7	1	0	3	5	19	48	22	31	19	17	38	41	35	42	30	15	16	19	12	50.4	54.5	4.6	4.4
46	1	1	0	0	0	2	19	30	17	24	21	16	36	36	36	36	36	16	16	16	12	48	52.5	4	4
35	1	6	1	0	14	14	13	35	24	25	24	13	48	36	41	36	41	16	16	13	12	32.6	42.8	5.8	5
63	1	4	2	0	5	4	21	43	23	31	21	17	33	40	38	50	37	21	24	17	14	50.6	56.7	5.6	6.4
59	2	2	1	0	6	8	13	43	21	30	14	13	39	36	36	37	32	16	18	19	14	51.2	35.1	4.4	4
44	1	1	1	0	1	4	22	33	21	22	20	14	38	35	36	36	36	16	16	16	12	53.6	54.6	4	4
70	2	1	0	0	2	5	19	46	18	29	14	11	30	47	35	34	39	20	20	12	11	55.5	54.8	3.6	3.2
33	2	6	1	1	14	15	22	31	22	35	17	16	47	34	39	34	27	14	20	20	15	43.7	36.8	2.8	4.4
70	1	3	0	0	0	4	17	39	19	27	14	14	34	38	35	37	35	16	16	16	12	53.6	54.6	4	4
62	2	1	0	0	0	5	19	30	23	24	9	17	36	36	36	36	36	16	16	16	12	50.2	41.6	4	4
45	1	3	3	0	5	6	21	30	22	24	20	15	38	35	37	38	36	16	18	18	11	46.1	48.1	2	3.8
49	1	12	1	0	14	13	11	38	11	38	23	15	56	35	49	42	22	15	7	23	18	40.9	38.9	5	4.2
38	1	6	1	0	6	15	15	36	23	14	10	12	33	40	37	34	29	21	18	17	14	51.5	37	4.2	3.6
53	2	1	1	0	2	10	21	33	21	26	23	16	35	37	32	36	34	17	19	16	14	44.5	49.8	3.8	3.4
36	2	3	0	0	5	6	17	32	20	24	18	13	35	39	38	34	33	22	16	13	12	29.8	57.4	3.8	3
45	1	5	1	0	21	14	21	30	20	23	21	15	36	36	36	36	36	16	16	16	12	42.8	43	4	4
48	1	1	1	0	4	4	21	41	19	17	15	16	31	32	38	33	26	17	16	15	10	45.2	55.7	3.4	3.6
47	1	7	3	0	6	3	21	32	24	27	17	14	35	38	33	36	38	17	19	18	12	44.9	50.7	3.8	4.2
72	2	5	0	0	2	7	19	39	24	26	16	17	29	38	41	44	43	18	18	20	13	43.1	55.6	2.6	1.6
48	2	1	0	0	4	8	21	30	21	24	17	15	36	36	36	36	36	16	16	16	12	50.4	50.2	4	4
74	2	1	1	0	0	3	24	42	25	21	21	20	28	48	42	35	38	18	16	11	11	48.9	56.8	2.8	3.4
29	1	1	0	0	0	3	28	42	20	27	9	18	31	48	28	38	28	20	16	12	10	53.6	54.6	4	6
71	1	2	1	0	0	2	17	38	17	22	12	15	16	46	36	39	39	20	16	8	12	46.1	55.7	2.8	2.8
74	1	5	3	0	2	6	11	42	13	26	17	17	23	44	37	29	37	23	18	15	9	45.6	53	2.8	5.2
71	1	1	0	0	1	6	19	43	17	23	17	12	26	48	37	32	31	15	16	13	11	53.6	54.6	2	4
61	1	3	1	0	5	4	23	30	20	22	12	14	35	34	34	36	35	18	16	16	12	48.2	54.7	4	4
24	2	8	0	0	0	3	20	42	26	30	22	15	52	48	38	48	44	8	12	17	9	58.5	41.5	3.8	5
49	2	3	1	0	9	6	15	36	21	30	17	17	41	38	39	43	34	18	12	14	14	43.2	45.7	4.6	5
51	2	4	0	0	6	11	17	34	18	25	13	19	39	47	38	43	40	17	18	16	11	44	58.2	4	4
78	2	4	1	0	3	5	10	37	14	31	17	10	38	43	32	39	38	16	16	13	12	44	56.7	2.6	3
49	1	3	1	0	6	5	15	39	18	26	18	15	39	37	38	39	35	16	19	18	13	47.3	51.4	4.4	4.8
74	2	2	0	0	1	4	15	47	13	10	19	18	36	36	36	36	36	12	16	16	12	48.9	57.3	2	3.8
42	1	2	0	0	2	4	24	29	24	21	17	13	36	34	37	40	37	19	15	16	13	55.4	52.3	4.2	4.4
78	2	1	0	0	1	3	14	45	15	29	18	16	26	48	37	38	39	16	16	13	12	58.8	44.2	4	4.2
34	2	2	0	0	3	1	16	37	16	25	13	15	41	40	39	37	30	11	17	17	12	45.9	55	4.6	4
45	1	1	0	0	1	4	21	46	11	30	7	13	36	34	34	28	18	16	16	4	12	56.5	46.5	4	4
68	1	3	1	0	7	10	25	41	16	13	19	20	26	39	40	44	34	13	10	21	13	54.4	52.5	4.8	5.6
71	2	1	0	0	2	5	17	45	21	23	16	19	23	51	39	38	38	13	18	11	10	52.7	55.7	3.2	3
56	1	1	1	0	3	4	11	38	21	28	17	14	39	45	38	35	33	17	16	8	12	50.8	48.8	4.4	3.2
68	2	1	1	0	0	1	23	34	24	16	20	15	26	38	37	43	33	15	16	19	10	48.9	56.8	3.4	3.2
76	2	1	0	0	3	7	21	30	21	24	14	15	36	36	36	36	36	16	16	16	12	48.6	52.3	4	4
66	1	4	0	0	3	4	22	31	23	18	16	19	30	41	35	40	37	16	16	13	12	51	55.8	4	3.6
30	2	9	3	0	11	11	17	39	24	29	18	16	29	39	17	36	29	17	18	18	11	45.6	48.7	2.6	5
45	1	7	1	0	3	6	32	48	33	14	21	24	39	28	38	37	26	16	15	20	13	50.8	57.1	5.6	4.6
58	1	2	2	0	7	6	17	40	26	26	14	15	36	41	40	38	25	20	11	18	12	40.6	51.4	5	4.4
61	2	5	0	0	0	4	15	43	19	34	12	19	49	42	41	36	33	13	19	13	12	50.4	53.8	4.4	4.4
44	2	7	1	0	9	8	19	28	24	25	18	15	39	37	35	36	38	15	15	15	12	45.3	44.7	3.8	4.4
50	1	1	0	0	0	2	21	30	21	24	21	15	36	36	36	36	36	16	16	16	12	48.7	56.8	4	4
71	1	5	3	0	5	4	7	48	19	15	23	17	32	35	40	43	35	24	20	21	15	47.5	48.8	7	6.6
45	2	7	1	0	5	6	20	39	21	31	17	17	42	32	38	42	28	15	12	19	8	38.7	44.4	6.6	6.8
54	2	2	0	0	4	3	14	42	14	21	17	21	36	42	32	38	25	17	16	14	12	48.3	55.5	3.2	4.6
49	1	2	1	0	9	8	19	41	15	32	15	18	50	44	35	39	25	14	20	17	12	55	47.4	5.8	6.8
49	1	7	2	0	14	8	21	30	22	23	8	15	36	36	36	36	36	16	16	16	12	43.3	47.1	1	7
69	1	1	0	0	1	2	13	42	17	35	17	11	38	39	42	40	40	24	12	15	12	48.8	50.1	2	2.4
62	2	1	0	0	0	3	23	30	22	19	16	17	22	50	39	32	49	14	16	11	9	55.3	54.4	4.2	3.4
60	1	5	4	0	7	11	8	43	16	8	13	19	36	47	35	38	30	7	8	19	6	49.1	45.3	4.6	5
69	1	5	3	0	9	7	21	33	21	27	18	13	34	37	38	38	39	17	14	12	11	42.4	44.1	3.6	4.4
51	1	2	4	0	5	9	18	37	26	30	18	17	37	38	37	38	33	23	16	16	12	48.7	49.8	3	5
70	2	2	0	0	0	5	16	44	24	25	24	20	36	50	38	34	43	19	19	18	11	48.8	56.9	5	3.6
42	2	1	0	0	4	8	21	30	21	24	21	15	36	36	36	36	36	16	16	16	12	53.6	54.6	3.2	4
41	1	2	2	0	8	7	13	41	20	22	16	15	33	40	37	38	35	22	16	16	12	48.1	50	2.2	2.4
60	1	3	2	0	7	7	14	40	21	29	16	16	43	38	32	46	29	18	14	13	12	40.2	49.8	4.4	4.6
58	1	1	3	0	9	6	10	50	9	38	16	9	52	36	36	26	22	19	8	4	6	60.5	27.6	3.2	1.2
47	1	7	2	0	14	10	17	45	21	36	22	20	57	39	42	34	27	18	17	16	10	50.5	33.8	4.4	4.4
31	2	7	1	0	13	6	18	37	21	31	16	17	52	46	39	34	21	14	8	20	11	40.1	39.2	3.4	4.4
51	2	5	0	0	2	3	18	37	20	27	15	14	30	36	37	31	33	16	16	16	15	53.2	48.7	2.4	4
39	1	4	0	0	1	0	31	10	10	8	8	19	12	40	24	29	16	22	28	28	3	51.2	56.2	1	2.6
32	2	5	0	0	3	2	23	33	18	21	15	14	35	39	38	34	34	16	16	17	14	54.4	52.5	3.8	4.2
36	2	9	0	0	7	7	16	34	16	32	15	12	45	40	38	36	32	13	14	12	11	50.8	48.8	4.4	3.8
53	1	5	0	0	3	4	19	30	19	22	13	15	36	36	39	35	36	20	16	12	9	51	55.8	3.6	4.2
47	1	13	2	0	16	7	13	34	27	27	21	12	55	40	42	43	20	17	19	20	13	32.8	39	6.6	6.2
76	2	1	1	0	1	6	19	44	22	22	16	16	35	44	40	36	42	24	13	11	12	50.5	51.6	3.8	3.2
52	2	1	0	0	0	1	13	43	15	24	13	13	32	40	37	34	24	11	16	15	10	53	53.2	4	4.8
74	2	3	0	0	2	7	16	47	18	29	14	12	29	51	39	40	36	10	16	16	12	52.7	55.7	1.4	3.6
52	2	5	1	0	9	9	23	37	19	21	13	14	35	38	38	37	32	15	16	16	12	53.6	54.6	4	4
45	2	7	2	0	19	10	9	37	17	39	23	13	58	32	40	34	21	19	18	15	13	60	40.2	5.4	3.2
75	2	2	0	0	7	6	14	39	11	20	16	16	26	44	33	37	32	28	10	4	9	52.7	55.7	3.6	2.2
37	2	4	1	0	12	8	14	39	12	31	17	16	53	34	37	36	32	15	10	19	13	61.7	26.2	4.2	4
26	2	7	2	0	16	12	18	42	24	18	26	6	45	29	35	34	19	20	6	5	8	46.5	47.5	5	6.6
46	1	2	0	0	0	5	21	30	21	24	17	15	36	36	36	36	36	16	16	16	12	41.6	57.7	5	3
66	2	1	0	0	0	5	16	38	22	27	12	13	31	37	38	36	33	16	16	16	12	55.3	54.4	2	4.4
39	1	1	1	0	4	6	18	40	22	30	13	18	45	41	37	37	25	14	16	7	8	50.1	47.3	3.2	3
73	1	11	3	0	2	4	8	42	18	23	15	18	26	48	38	38	42	10	17	16	12	46.1	58.1	5.2	4.8
67	2	4	0	0	3	4	17	41	20	21	13	18	28	45	35	43	42	17	20	16	14	51	55.8	3.4	3
75	1	1	0	0	0	3	15	42	23	25	16	16	24	49	35	45	36	19	16	10	9	52.8	53.5	1.6	3
69	1	3	1	0	1	1	27	50	21	20	13	15	29	43	36	41	37	15	20	20	12	55.5	54.8	4.2	4.6
65	1	4	1	0	6	5	16	37	22	25	15	16	39	41	40	45	34	13	16	16	12	48.2	48.8	3.6	3.6
79	2	1	1	0	4	6	14	44	18	27	15	16	37	43	38	39	37	17	16	15	12	45.6	54.6	2.2	4.8
40	2	7	0	0	1	4	13	42	17	30	19	15	31	35	36	42	28	18	20	13	14	55.4	47.7	4.6	3.6
39	1	3	1	0	6	8	17	45	18	30	17	18	48	46	32	46	27	22	12	11	8	52.6	45.3	3.4	5.2
56	2	1	1	0	1	1	22	46	23	15	22	25	31	47	41	38	46	24	12	12	12	55.5	54.8	1.2	4.2
68	1	3	1	0	4	3	12	40	19	32	17	15	31	42	31	39	36	20	17	17	13	53.6	54.6	2.2	5.2
72	1	13	0	0	17	11	18	35	21	26	18	15	32	40	27	38	38	15	19	17	13	42.9	39.1	6	2
46	2	3	2	0	8	8	15	35	24	25	21	13	42	37	35	44	31	18	16	13	11	46.1	49.7	4.6	6
69	2	1	1	0	9	10	14	40	12	23	16	14	30	49	35	38	46	17	12	15	12	50.4	53.8	5	4.8
37	2	4	1	0	4	6	14	47	15	34	18	12	35	51	39	40	41	20	12	19	7	54.7	50	3	3
74	2	3	0	0	1	6	17	38	28	21	28	16	21	50	41	44	37	20	20	18	9	48.9	56.8	4	4.6
59	1	1	1	0	9	11	20	32	19	24	20	15	38	37	38	36	33	15	12	16	12	42.2	49.4	4	4
53	1	1	1	0	7	4	17	49	17	31	15	19	32	39	38	36	26	16	16	8	6	55.3	47.6	4.2	5
51	1	4	2	0	4	5	18	36	18	27	21	15	42	41	37	36	33	23	15	11	17	53.9	47.8	3.4	2
56	2	4	3	0	2	5	18	44	24	21	13	19	36	46	33	38	34	11	20	17	11	43	47.7	3.8	5
66	2	1	0	0	2	3	15	50	22	29	28	22	25	51	38	41	44	20	20	12	8	53.6	54.6	4.2	4.4
49	2	1	0	0	2	4	19	34	18	29	14	19	36	40	37	44	33	15	16	8	9	45.3	50.1	1.6	5.2
65	2	1	0	0	0	4	23	41	22	22	13	15	27	40	38	38	31	16	16	13	12	39.7	61.2	2.2	3.6
70	1	1	1	0	5	4	20	30	20	25	22	16	35	38	33	39	39	16	17	16	12	38.6	47	3.4	4.2
48	2	5	1	0	9	10	9	49	14	33	14	8	53	36	41	46	24	12	16	5	12	41.9	30.9	2.4	2.8
63	1	1	1	0	1	5	15	39	18	25	13	12	42	34	35	38	29	16	16	16	12	53.8	55	4.2	3.6
63	1	3	4	0	8	6	19	34	15	25	17	17	41	39	39	36	36	14	12	13	12	46.7	51.1	4.4	3.2
66	2	6	3	0	3	3	18	40	17	26	13	19	39	41	36	34	16	18	15	12	12	47.1	53.6	3.6	2.4
67	2	4	2	0	4	4	12	44	14	33	20	12	37	39	36	36	27	22	14	15	14	50.6	53.7	5.2	6.4
71	1	1	1	0	2	1	15	35	19	23	12	12	28	45	31	33	38	22	10	16	8	55.3	51.4	1.4	6.4
58	2	3	1	0	4	7	9	35	17	37	18	12	41	37	37	38	36	19	16	13	12	51	55.8	4.2	4
61	2	1	0	0	2	4	13	31	15	37	12	15	48	37	36	21	16	16	16	16	12	53	53.2	4.2	4.4
73	1	3	0	0	2	1	17	35	22	22	12	13	24	39	22	40	32	14	16	16	12	53.8	55	4	4.8
67	2	1	0	0	1	1	35	36	35	11	24	25	13	53	44	50	44	28	21	19	13	55.3	51.4	1	7
45	1	5	2	0	13	6	28	32	20	19	18	20	34	34	38	36	21	28	16	23	11	46.9	50.2	2	2.2
69	1	2	0	0	3	3	13	38	18	26	26	15	29	43	43	45	40	16	16	7	6	45.7	59	4	4.2
49	1	9	4	0	15	14	8	40	8	38	21	10	52	40	30	42	26	14	7	20	17	51.5	33.3	4.2	3.2
45	2	2	0	0	2	0	22	45	17	18	19	22	25	47	34	47	38	23	17	21	13	56.5	54.8	5.4	3.6
45	2	6	1	0	8	6	17	28	17	29	16	14	39	37	37	36	35	16	16	16	12	45.7	39.2	4	4
77	2	2	0	0	0	1	13	49	31	27	24	17	32	47	39	39	46	24	21	14	12	55.5	54.8	4.6	2.6
66	1	2	0	0	0	2	19	39	20	19	24	19	33	41	40	40	32	14	16	16	12	50.6	53.7	5.2	5.2
40	2	2	0	0	1	1	9	48	25	32	10	14	35	34	35	36	37	17	18	17	12	49	58.3	4.2	4.4
67	1	5	3	0	3	3	14	47	25	36	16	16	36	39	37	36	35	16	15	18	9	52.7	52.7	4.4	3.6
53	1	1	2	0	0	2	18	40	25	19	17	11	30	47	41	38	38	20	16	10	8	54.5	51.9	4	3
70	1	3	2	0	5	5	12	35	14	27	12	12	38	43	42	29	28	16	16	13	11	45.4	53.8	5	3.2
44	1	3	1	0	2	6	21	33	16	19	17	16	38	52	37	42	33	19	16	13	12	56.2	49	5	4.6
49	1	4	1	0	3	4	13	43	13	21	13	17	39	39	32	34	28	15	12	18	15	53	53.2	3.4	4.6
71	1	2	1	0	1	1	15	50	17	19	12	14	26	41	37	38	36	20	16	13	12	48.9	56.8	1.2	2.6
48	2	10	4	0	1	2	18	37	22	28	20	11	32	40	24	38	32	18	15	14	12	47.6	47.9	1.8	4
41	2	4	0	0	3	3	26	43	28	22	21	16	32	42	41	38	41	15	19	17	12	55.5	54.8	6	6
63	1	3	0	0	1	3	26	46	11	26	15	13	32	46	45	24	26	22	16	25	3	48.6	49.4	3	6.2
61	2	5	1	0	9	8	16	37	21	29	18	13	38	35	37	36	36	28	28	28	21	48.8	50.1	1	7
63	2	2	1	0	5	4	13	42	18	30	20	11	46	37	43	32	29	22	7	17	14	48.3	38.3	2.8	3
74	2	3	1	0	7	12	11	24	16	31	22	14	34	53	39	50	35	21	16	24	8	50	52.3	4.4	4.2
72	1	5	2	0	6	7	15	37	22	24	16	15	30	41	40	42	41	17	19	17	15	36.4	58.8	3.4	3.8
58	2	3	0	0	1	4	27	34	22	21	16	15	36	41	35	38	46	23	12	12	10	51.6	55.2	1	4.8
69	2	1	0	0	1	2	20	40	14	29	12	14	21	50	33	29	35	19	16	9	12	42.7	52.4	1.6	2.4
78	1	4	3	0	3	9	22	49	26	24	25	19	34	45	41	43	45	14	19	19	13	46.7	58.6	3.4	4.4
72	1	2	0	0	1	4	21	47	18	27	11	19	30	40	37	22	29	25	16	7	12	53	55.5	1	1
72	1	3	2	0	1	2	26	40	22	25	15	17	34	42	37	36	33	16	16	16	12	53	48.6	3	4.6
78	2	5	1	1	3	4	10	44	16	32	17	13	26	54	40	46	35	7	16	13	12	30.8	40.7	1.8	5.6
72	1	4	0	0	1	5	11	39	22	27	16	19	37	41	43	31	46	27	4	9	8	51	55.8	4.2	2
49	2	5	1	0	2	5	7	40	25	14	30	16	34	45	50	56	36	26	15	19	11	47.3	59.1	4	4
64	2	2	1	0	0	2	19	40	24	31	16	16	29	45	39	43	30	13	13	19	12	46.3	58.1	2.8	2.6
74	2	2	4	0	2	3	24	43	24	19	20	22	35	48	42	35	43	13	22	23	8	43.8	57.4	5.4	4.2
68	2	4	1	0	5	9	15	44	19	20	22	18	33	48	35	53	33	14	13	15	15	33.4	57	3.4	3.8
28	1	3	0	0	2	3	27	34	24	25	22	14	35	30	41	37	36	17	18	15	13	53.6	54.6	4.2	3
40	2	3	1	0	6	6	11	40	13	35	19	10	47	33	41	36	26	16	14	13	8	51.8	40.3	3.8	4.4
69	1	1	0	0	0	2	19	37	18	23	15	13	28	44	40	35	39	22	16	4	9	53.6	54.6	1.2	2
34	1	1	0	0	12	4	21	26	17	22	21	14	37	39	39	36	32	24	18	14	9	47.5	29.3	3.6	3.4
41	1	2	1	0	5	5	14	32	23	25	19	16	36	38	36	46	30	25	16	14	12	53.6	54.6	2	3.2
55	1	12	4	0	10	11	16	40	28	32	14	16	35	37	29	36	36	16	16	16	12	46.8	36.4	1	7
65	1	2	2	0	6	8	8	50	17	26	17	10	42	38	38	42	34	14	8	16	12	46.5	44.2	3.6	4.4
57	2	1	0	0	5	6	21	31	21	25	17	16	36	36	36	36	36	16	19	19	13	49.1	48.3	3	5.2
75	2	3	1	0	1	5	18	48	24	30	25	15	40	47	40	46	33	17	14	16	10	50.2	51.3	5	5.4
47	2	12	4	1	9	8	13	41	22	31	12	14	42	34	43	37	37	15	14	13	13	37.9	52.7	5.8	2.8
55	1	3	1	0	4	3	19	45	19	26	15	16	37	36	39	40	35	16	16	14	12	48.8	42.4	4.8	4.6
72	2	5	2	0	8	5	19	40	28	20	14	17	27	43	39	39	36	16	12	18	8	31.8	45.4	3.6	6.6
47	2	2	0	0	3	4	13	41	19	24	19	19	44	42	33	41	28	6	16	19	12	54.2	45.2	4	3.4
62	1	5	1	0	1	6	21	42	28	10	14	21	18	55	46	48	46	11	23	23	13	55.5	54.8	5.2	5.4
73	1	1	0	0	0	3	15	40	21	24	17	14	36	36	36	36	36	19	19	16	12	56.2	48.8	2	5.8
65	2	5	0	0	3	4	17	43	24	27	23	16	31	45	39	32	40	19	23	10	12	51	55.8	3	2.6
69	2	2	1	0	0	3	17	40	22	21	15	18	33	42	36	38	39	16	16	16	12	46.7	57.9	4	4
47	2	2	0	0	6	2	21	30	17	21	20	18	36	33	48	35	36	15	15	16	12	38.8	39.9	4.2	4
26	1	6	1	1	8	9	21	28	22	24	19	15	34	41	25	41	27	20	10	24	14	41.8	34.5	4.4	4.2
67	2	9	1	0	14	8	12	36	14	29	14	17	40	43	37	40	28	16	12	11	12	38.6	29.1	3.4	5.2
60	1	3	3	0	7	7	14	42	16	27	13	11	28	42	36	37	37	18	15	16	12	52.1	51.3	2.8	5
73	2	2	2	0	1	1	15	38	23	24	16	16	36	41	43	41	42	12	20	12	10	53.6	54.6	4	3.2
60	1	3	0	0	2	3	14	36	21	23	19	11	35	36	40	39	34	17	19	20	11	53.6	54.6	4.4	5.2
60	2	9	0	0	3	3	22	28	21	23	22	15	34	39	36	36	36	18	16	16	12	45.6	50	4	4
48	1	3	2	0	6	4	12	44	18	23	21	17	53	39	35	46	24	18	10	10	3	39.3	48.2	4.6	6.2
77	1	1	0	0	4	3	15	39	21	23	14	14	31	51	39	38	37	15	13	13	9	53	53.2	4.4	4.4
62	1	3	3	0	2	4	7	44	17	27	17	15	41	43	37	37	41	16	16	16	12	49.1	57.2	4.8	4.6
38	1	3	0	0	1	3	23	30	21	24	19	15	34	43	39	39	34	8	16	16	12	55.6	52.7	1.6	7
46	2	4	0	0	1	3	23	45	29	25	20	19	41	51	41	39	37	11	24	21	10	57.2	51.7	6.8	7
70	2	2	0	0	1	4	14	40	23	29	18	13	33	45	37	37	42	16	16	14	12	55.3	54.4	4	4.6
57	1	6	2	0	3	3	14	44	16	19	17	13	27	38	40	37	27	12	16	19	13	53.6	53	5.6	5
61	1	3	4	0	3	5	15	40	20	27	17	10	27	46	36	38	39	20	16	19	10	46.3	58.1	4.2	5.6
42	2	6	1	0	6	7	17	41	16	31	24	18	49	35	41	36	32	19	16	19	12	49.5	35.1	4.6	5.6
70	1	2	3	0	2	4	15	36	22	25	19	15	35	40	40	37	38	23	16	12	11	53.1	52.5	2.2	5.2
29	2	1	1	0	0	2	14	43	12	32	15	11	58	36	29	31	19	15	18	9	10	51.8	48.8	1	2.2
72	2	1	0	0	2	6	21	39	25	27	15	15	28	45	38	37	33	16	16	16	12	48.3	55.5	2.2	4.4
73	1	4	2	0	5	2	15	39	18	31	20	16	39	36	39	38	38	25	11	12	5	47.7	50.4	3.8	4.4
47	2	1	0	0	1	2	19	32	19	21	11	17	40	45	30	37	33	16	16	16	12	48.3	57	2.8	5.2
25	1	1	0	0	6	4	21	30	19	22	11	16	36	36	36	36	37	24	9	7	9	53.6	54.6	4	4
26	2	2	3	0	10	4	15	29	16	28	23	15	41	51	29	39	33	16	16	16	12	47.4	42	1.6	6.8
64	1	3	0	0	8	5	20	40	19	14	12	12	41	47	37	39	26	17	16	13	9	61.6	25.8	3.2	2.6
35	2	5	0	0	2	7	17	31	22	26	15	19	47	40	38	37	35	13	16	18	12	55.5	34.6	3	5.6
53	1	2	0	0	9	3	21	27	15	21	25	14	31	37	30	37	31	18	18	16	13	31.7	49.9	4	4.4
72	2	1	0	0	0	3	19	50	26	26	23	21	28	47	39	45	41	20	17	16	15	55.3	54.4	3.4	4.8
31	2	6	1	0	9	6	14	39	29	32	15	16	37	40	39	35	37	20	16	14	12	33.8	43.1	1.4	5.2
70	2	1	2	0	3	5	9	47	20	30	27	11	36	41	42	41	36	22	16	12	5	50	53.8	5.8	5.2
71	1	3	4	0	4	6	8	47	11	25	18	11	42	46	39	43	47	18	11	24	10	41.2	51.2	4.6	4.6
72	1	7	4	0	7	3	16	35	15	27	15	13	39	41	37	25	27	26	4	24	14	48.7	48.3	1.8	2.6
57	1	8	1	0	4	4	10	47	17	28	17	12	44	35	44	36	32	15	11	13	14	54.5	51.9	3.4	3.4
29	1	6	1	0	15	15	14	32	8	25	15	14	54	32	36	32	27	15	16	16	12	34.1	43.7	5.2	5
46	2	5	1	0	0	4	16	37	16	30	10	17	42	33	37	31	28	16	16	16	12	48.2	48.7	1	2.2
60	2	3	1	0	4	6	18	40	24	24	15	16	35	43	38	42	34	20	16	13	12	46.1	58.1	3.8	4.4
74	1	3	1	0	0	2	29	40	30	14	26	20	12	58	44	48	50	16	25	25	7	55.3	54.4	1	1
50	2	2	0	0	6	4	19	43	21	17	13	14	32	40	26	39	36	14	16	16	12	48.8	56.9	3.4	4.2
46	1	6	0	0	0	3	21	30	21	24	20	15	35	37	34	38	37	17	15	15	11	56.5	54.8	3.6	4.2
62	2	1	1	0	14	8	21	31	21	24	21	15	36	36	36	36	36	16	16	16	12	40.8	42.8	4	4
60	2	1	0	0	11	8	15	39	21	25	18	16	42	56	42	41	31	20	16	14	12	57.3	42.6	4.2	4.4
63	2	1	1	0	7	6	16	41	21	22	14	17	35	42	41	40	33	14	17	12	7	47	48.6	4.8	3.8
79	2	3	0	0	2	2	22	40	22	24	16	18	24	40	41	40	39	19	17	20	15	52.7	55.7	4.8	4
24	1	1	0	0	1	1	21	40	16	34	17	14	36	33	37	39	26	12	16	12	11	55.3	54.4	4	4.2
38	2	3	1	0	7	14	14	46	17	19	28	19	39	39	44	41	33	18	16	14	11	55.7	39	4	2.6
48	2	8	1	0	13	13	10	40	25	32	17	15	47	37	43	38	24	17	12	15	9	50.8	42.1	5.8	4
66	1	8	3	0	13	11	22	31	19	21	20	12	29	36	34	31	35	15	15	13	12	38.9	41.1	3.8	4.6
34	1	1	2	0	4	5	21	37	15	39	7	13	43	34	32	35	19	13	16	13	12	53.6	50	4.4	4.8
52	1	3	3	0	18	9	11	41	22	22	17	15	45	44	33	42	26	21	11	13	13	48.6	38.3	4.2	4.2
44	2	4	1	0	6	6	14	39	16	32	13	11	45	31	40	35	33	13	16	13	12	44.5	48.9	4.6	4.4
25	2	2	1	0	4	6	23	32	14	18	16	20	39	47	31	33	40	20	16	18	14	55.6	47.4	3	3.6
61	1	2	0	0	0	4	16	44	20	21	22	15	30	41	40	41	36	15	16	16	12	55.3	54.4	3.6	3.4
29	2	6	1	1	9	14	23	39	22	28	20	15	42	44	36	41	30	17	8	22	13	45.7	46.5	4	4.4
61	1	1	2	0	4	3	15	41	17	25	12	11	35	36	38	35	33	16	16	13	12	45.7	59	2.8	4
71	1	2	2	0	2	2	19	39	25	21	20	18	21	50	36	49	39	15	14	14	9	50.6	56.7	3.2	5
46	2	0	1	0	4	3	12	40	17	33	14	15	36	37	37	36	34	14	16	16	12	46.6	47	4	4
26	1	7	1	0	3	7	22	44	20	31	23	18	50	47	45	45	31	19	16	15	15	50	38.5	4.4	4.4
47	1	1	3	0	8	5	10	35	15	33	18	11	39	35	36	36	36	16	13	14	11	43.9	48.1	4	4
48	1	4	0	0	16	8	22	26	28	16	20	20	35	40	31	36	33	25	24	24	8	50.4	53.8	4	4.6
30	2	2	1	0	4	8	27	40	21	29	16	16	36	37	37	37	37	15	16	16	12	60.1	41.3	4.6	4.8
61	2	1	3	0	3	5	10	50	34	35	18	10	32	40	24	38	32	28	28	28	21	47.7	57.1	7	1
67	2	13	0	0	5	11	21	38	21	27	19	13	41	32	42	33	39	8	21	24	15	56.3	46.6	5.2	2.8
49	1	1	0	0	7	5	13	46	20	26	21	14	37	39	38	35	33	16	16	14	12	50.6	53.7	4.8	4.4
62	2	4	1	0	3	3	19	44	26	27	21	20	33	44	42	48	27	15	17	19	12	51	55.8	4	4
40	1	5	2	0	3	5	16	35	24	21	15	14	37	43	36	40	36	20	20	16	12	56.7	38.3	4	4.2
33	1	7	2	0	7	5	28	42	21	22	21	21	49	50	39	37	42	19	17	18	15	38.7	54.3	5	5.2
42	1	10	1	0	7	6	22	31	19	24	19	16	36	38	36	36	37	28	16	13	12	38.1	44.1	4	4
63	2	4	1	0	12	7	19	42	7	22	24	12	35	41	34	42	31	12	12	8	9	50.3	52.1	5.2	4.4
56	1	1	0	0	3	5	16	41	18	22	10	13	25	52	42	35	39	22	16	12	9	55.3	54.4	2.8	4.4
49	1	5	1	0	1	6	34	49	25	9	27	17	40	34	40	34	31	13	18	20	12	57	51.3	5.2	5.6
25	1	4	1	0	2	4	26	44	17	16	18	19	29	26	40	34	34	4	17	14	8	53.6	54.6	1	1.2
60	2	3	0	0	1	4	27	41	29	12	10	15	17	31	42	50	38	20	16	20	15	48.8	56.9	2.6	5.6
32	1	9	4	0	9	7	16	38	28	30	14	16	32	40	24	38	32	16	16	16	12	48.6	41.6	4	4
59	2	4	4	0	8	11	7	47	16	32	31	12	37	50	42	47	38	10	12	20	13	43.5	55.6	5	5
55	1	1	1	0	4	6	12	41	15	31	22	14	34	43	41	37	32	18	18	13	11	51	55.8	3.8	3.2
49	1	1	1	0	6	7	21	30	21	24	21	15	36	36	36	36	36	16	16	16	12	43.3	44.1	4	4
29	2	10	3	0	18	8	21	42	34	11	31	20	22	45	42	41	41	13	11	28	15	55.3	54.4	6.8	6.4
49	1	1	0	0	0	4	21	30	21	24	7	15	36	36	36	36	36	16	16	16	12	43.3	60.1	4	4
59	2	2	4	0	2	7	13	40	21	34	22	14	41	48	38	34	46	13	16	16	12	48.9	52.3	3.8	7
36	1	4	1	0	4	3	19	31	8	29	10	14	33	47	30	27	24	10	14	16	10	49.9	50.8	1	4.4
27	1	3	1	0	9	11	25	34	19	29	20	16	49	40	32	36	26	12	4	19	6	54.4	36.6	3.4	4.4
28	1	2	1	0	6	9	23	50	22	16	16	15	41	42	28	37	34	11	12	17	12	48.2	48.8	4.4	3
27	2	1	1	0	5	4	21	35	20	28	21	16	38	35	36	36	35	17	16	16	12	51.8	48.8	4	3.8
36	2	1	1	0	2	0	21	45	19	23	13	14	30	44	40	27	39	18	20	13	11	55.5	54.8	3.4	4.2
51	2	2	2	0	2	2	15	38	20	26	8	13	35	42	41	36	39	18	16	12	11	53.6	54.6	1.4	5.2
28	1	6	1	0	2	2	29	14	12	18	21	14	33	33	36	35	34	16	20	21	8	51.6	40.8	4	4
26	2	1	1	0	4	8	23	21	8	18	25	15	28	44	12	40	28	16	16	16	12	50.1	55.3	1	7
28	2	3	1	0	6	9	19	36	20	30	17	17	44	34	39	36	34	16	16	16	12	51.7	48	4.4	4
53	1	5	2	0	4	10	9	44	16	23	15	12	43	43	37	31	33	17	18	16	9	29.3	59.7	4.6	4.8
22	2	1	0	0	0	1	23	21	18	16	25	16	37	37	36	36	36	23	19	19	15	54.5	51.9	3.8	3.8
29	2	0	0	0	1	3	22	32	21	25	18	14	36	36	36	36	36	12	12	12	9	45.9	45	4	3.8
62	2	2	0	0	4	4	15	39	23	24	18	12	42	43	34	33	29	16	16	16	12	57.3	48.3	1	7
34	2	1	1	0	10	10	17	50	17	37	20	20	49	38	38	36	27	20	14	18	15	46.9	34.7	4.2	4.4
53	2	4	2	0	6	9	8	34	24	25	11	19	35	34	32	48	37	24	20	14	12	56.9	36.6	5	4
58	2	5	2	0	2	3	20	33	23	28	19	16	36	37	36	36	38	12	16	16	12	53.6	54.6	3	4.4
51	2	2	2	1	4	4	16	38	19	33	11	18	36	39	35	32	29	18	16	16	12	36.9	58.7	2.2	5.2
68	2	1	1	0	1	2	10	40	13	25	17	15	31	45	38	38	39	16	16	12	11	52.7	52.7	3.4	3.8
61	2	1	0	0	1	2	25	24	18	21	23	16	36	33	38	35	34	21	21	18	12	57	51.3	2.8	3.8
25	2	2	1	0	5	4	20	39	22	38	24	14	53	41	39	41	20	18	12	20	7	55.3	49.9	3	3.6
38	2	10	3	0	12	11	8	40	13	39	21	18	56	26	36	39	27	7	12	27	19	46.9	33.8	6.2	6.6
28	1	2	0	0	18	7	31	10	7	9	11	13	30	45	20	39	33	16	16	15	11	27.2	35.9	1.2	7
27	2	2	1	1	14	8	10	41	7	40	22	10	40	35	35	36	36	20	16	16	12	46.4	35.9	1.8	6.6
29	2	13	4	0	15	7	17	42	32	38	12	14	29	42	16	37	29	20	16	12	11	34.9	30	5.8	5.8
30	2	9	1	0	8	7	23	39	22	21	15	19	38	50	40	40	34	12	16	22	13	50.8	47.5	4.6	4.4
50	2	3	0	0	2	4	19	34	17	27	17	15	37	40	40	39	30	14	11	9	7	48.2	50.8	5.4	5.2
22	2	5	1	0	4	4	18	34	23	25	19	14	46	44	36	35	38	26	14	23	18	49.7	56.5	2.2	1.8
20	2	4	0	0	12	8	22	24	19	22	20	16	43	41	35	37	37	16	9	21	14	48.1	45	4.2	3.8
52	2	3	2	0	7	5	8	47	17	38	15	11	33	44	32	32	34	7	15	19	12	51	55.8	4.2	5.4
24	1	3	0	0	1	2	13	46	13	33	17	12	53	34	33	33	22	23	18	18	13	57.1	47.9	3	3
31	1	1	0	0	6	4	19	37	16	25	19	17	35	36	38	38	34	11	15	13	11	50.9	49.6	4.8	4.2
25	1	4	1	0	1	11	25	22	17	19	26	15	36	36	33	37	33	17	17	16	12	28.1	54.3	4	5
23	2	8	1	0	5	4	25	30	22	21	19	14	37	37	40	40	37	11	17	24	15	42.2	45.2	4	4.2
39	1	4	1	0	9	7	13	38	16	32	20	15	41	42	42	37	45	18	20	15	12	50.8	53.4	5	5.6
23	1	1	0	0	1	6	21	40	23	28	14	17	37	37	39	34	35	18	20	16	12	48.8	50.1	4.2	2.6
54	1	10	4	0	8	6	27	24	20	22	28	14	30	38	26	39	32	20	20	20	15	42.2	46.4	6	2
50	2	3	3	0	3	4	24	37	21	17	11	16	41	40	40	31	26	20	18	20	14	55.3	54.4	4.2	4
39	1	10	1	0	10	10	27	45	19	34	24	19	42	42	40	43	27	24	10	21	18	46.1	49.7	5.4	6.6
23	2	1	0	0	1	1	22	31	24	25	16	15	36	36	36	36	36	16	16	16	12	46.5	42.1	4	4
50	2	8	2	0	8	7	20	48	21	18	16	17	36	55	40	47	32	7	17	28	17	49.9	43.2	5.6	6.2
20	2	4	1	0	7	6	20	41	20	26	13	16	46	42	42	31	36	15	13	19	10	55.2	39.6	2.8	4.2
57	1	5	2	0	5	7	12	41	21	21	18	14	44	40	36	48	40	11	16	21	13	53.2	52.9	4.6	6.2
33	1	1	0	0	8	1	21	30	20	24	21	15	36	36	36	36	36	16	16	16	12	48.3	49.3	4	4
39	1	8	3	0	7	16	23	42	27	28	13	14	35	38	27	40	35	16	12	10	7	47.2	51.5	5.4	3.2
27	2	4	1	0	5	4	21	49	17	32	22	15	53	47	42	43	40	17	10	24	17	53.4	41	4.8	5.4
38	2	7	2	0	10	9	11	42	19	26	20	18	48	39	34	47	32	13	16	19	14	53.7	36.5	6.6	6.6
39	2	3	1	0	9	9	25	40	14	36	23	18	37	39	33	43	24	19	17	12	13	55.3	49.9	5.6	4.8
25	2	5	1	1	8	9	15	38	32	28	21	12	52	47	31	50	24	20	14	18	11	42.7	41.4	4.8	5.8
37	2	3	0	0	0	2	23	46	26	20	19	18	27	42	33	41	28	12	16	15	10	57.9	48.6	4.6	4.8
24	1	6	2	0	11	11	23	34	20	30	17	16	37	35	29	35	26	15	16	13	17	54.7	40.7	3.8	4.2
38	1	4	1	0	2	4	24	46	20	23	19	19	40	46	36	40	32	9	11	13	9	52.5	50.2	5.6	4
32	2	2	0	0	0	4	19	23	20	16	15	11	31	39	39	38	38	17	18	22	12	55.5	54.8	3	4
51	1	1	0	0	0	3	27	37	21	23	15	17	40	43	34	30	39	16	16	14	12	55.5	54.8	1.4	3.6
28	1	1	0	0	1	5	22	21	19	25	21	15	39	34	34	36	36	28	16	16	12	53.8	55	1	7
38	2	5	1	0	4	6	12	47	20	32	23	15	47	41	35	46	30	22	22	10	15	56.6	43.2	4.4	5
33	2	5	0	0	11	11	30	34	30	25	15	17	46	46	42	32	40	13	16	18	7	54.9	37.8	5	4
35	2	1	0	0	0	5	11	50	35	40	7	17	30	42	19	39	28	4	17	16	12	56.5	54.8	1	7
30	2	6	1	0	2	3	21	36	21	30	19	13	46	32	41	26	23	21	16	14	12	42.4	44.1	3.2	3
27	1	5	1	0	5	4	29	39	20	33	18	23	45	35	40	41	25	26	16	18	13	56.5	54.8	6.2	4.4
53	1	2	4	0	7	8	16	29	15	27	15	13	38	39	30	37	30	22	9	9	13	44.4	42.3	1.2	5.8
38	2	3	1	0	4	6	27	43	23	30	23	20	38	44	40	46	45	21	20	19	14	58.4	46.7	4.4	4.4
27	1	3	1	1	9	7	12	50	18	30	11	18	56	36	37	27	20	16	9	19	13	50.7	28.3	2	2.2
59	1	1	3	0	3	6	16	43	23	26	18	19	38	50	33	48	36	17	20	18	15	51	55.8	4.8	4.4
57	1	2	4	0	5	3	31	36	26	10	13	16	22	51	33	38	46	18	20	18	12	30	65.9	4	4
21	1	1	0	0	5	2	19	37	27	29	15	15	29	41	16	37	31	12	12	10	9	51.4	51.9	2	5.8
56	1	5	3	1	16	8	9	40	18	36	21	12	45	37	44	35	37	17	12	15	10	39.4	47.6	3.4	4.4
27	1	3	1	0	1	6	27	47	33	21	29	22	43	39	46	34	43	24	16	25	13	54.5	49.2	5.6	5
28	1	3	0	0	2	3	25	28	18	28	19	16	38	33	38	39	31	23	14	17	9	50.5	35.4	4.2	2.8
52	1	2	1	0	0	5	20	40	26	26	23	15	44	39	36	35	26	16	23	20	12	58.7	46.3	4.8	5.2
55	1	1	0	0	1	4	19	38	16	29	14	16	40	37	35	39	26	16	16	16	12	45.1	54.6	3.8	4.8
52	1	4	0	0	0	4	20	40	25	19	14	10	27	46	37	43	36	21	16	20	12	51	55.8	2.4	2.4
34	1	13	4	0	6	2	18	37	23	31	15	16	28	44	12	40	28	4	4	4	3	47.2	43.1	1	7
26	2	2	0	0	1	2	14	43	22	30	14	16	37	36	39	38	36	28	16	16	12	52.3	50.7	2.8	2.2
50	1	0	0	0	0	4	22	30	20	24	22	15	36	36	36	36	37	18	16	16	12	48.1	52.8	5	3
23	2	7	1	0	11	12	15	41	21	32	15	10	46	33	39	36	22	19	12	23	14	39.1	30.5	4.4	4.6
26	2	3	1	0	10	8	24	41	27	31	17	15	41	46	37	40	41	18	17	18	12	56.5	37.9	6.4	6.2
27	2	5	1	1	10	6	22	33	21	26	16	14	34	36	37	34	33	18	17	19	11	44.9	42	3.6	4.8
21	2	7	2	0	1	4	20	36	27	31	24	14	42	37	31	39	35	14	10	10	18	48.6	38.9	4.4	4.4
31	1	3	0	0	4	4	16	47	19	25	15	16	45	32	35	37	25	18	18	13	12	51.7	48	3.8	4.6
25	2	4	1	0	9	5	22	33	20	38	17	14	59	30	33	37	20	6	11	25	15	42.1	36.4	5.6	4.4
29	1	2	1	1	11	9	21	36	20	22	23	19	42	37	38	38	37	23	14	17	12	45.7	43.8	4.6	4.4
27	1	1	0	0	2	5	23	34	21	28	11	15	36	36	36	36	36	16	16	16	12	57.3	36.8	4	3.2
54	1	5	1	0	8	8	23	42	19	32	17	14	28	40	41	35	35	19	12	15	11	53.1	40.3	6	5.8
29	1	4	2	0	5	4	23	39	19	23	15	16	38	38	35	38	30	15	16	14	12	48.2	48.7	4.2	4
28	2	0	0	0	1	1	24	25	21	24	22	15	36	36	36	36	36	28	16	16	12	43.3	44.1	1	7
31	2	1	1	0	9	6	23	32	10	29	20	21	38	35	34	37	33	13	16	15	12	59.8	28.4	3	3.6
57	1	2	1	0	1	3	19	39	21	23	20	14	39	40	35	33	29	17	16	12	12	47.5	44.4	4	3.6
27	1	10	3	1	12	10	23	35	19	24	19	13	37	41	25	33	31	20	22	17	13	40.9	50	2.8	4.8
28	1	6	1	0	5	7	16	39	30	30	19	17	43	40	32	37	38	12	14	19	14	49.5	48.3	3	4.6
29	2	5	0	0	4	6	28	39	29	26	14	18	46	35	38	36	35	12	12	16	15	58.1	45.3	4	4
24	2	9	1	0	1	3	30	33	25	30	26	11	32	46	36	38	40	11	24	23	14	56.5	54.8	2.6	5
23	1	4	1	0	4	8	16	32	18	20	18	17	37	43	36	35	38	23	19	12	12	49.9	54.2	3.2	4.2
57	1	1	3	0	4	5	16	41	19	29	20	16	32	42	38	28	28	21	16	11	9	51	47.5	3.6	4.2
25	2	6	1	0	1	8	21	47	26	30	13	21	37	45	44	42	35	19	14	10	12	50.3	52.1	5.2	5
20	2	5	0	0	0	2	21	29	21	24	21	15	36	37	36	36	36	17	20	18	14	50.5	57.1	4	5
54	1	2	0	0	6	5	23	26	21	22	7	15	38	33	40	35	39	19	18	18	15	33	48.2	4.8	3.4
59	1	5	2	0	1	4	20	39	18	21	18	16	36	41	36	41	25	22	22	18	9	48.9	56.8	3.8	4.6
28	1	6	1	0	1	8	16	49	23	22	14	16	39	42	40	42	50	22	16	17	16	62.5	35.4	1	7
55	1	3	1	0	13	12	13	29	7	19	19	15	39	38	33	36	37	16	18	16	14	44.9	51.1	4	3.8
26	2	4	1	0	3	7	26	38	22	31	16	18	47	49	33	39	37	20	20	23	13	57	51.3	5	5.2
58	1	8	3	0	2	6	12	41	14	26	19	18	34	38	33	35	37	24	22	17	11	44.3	52.7	4.2	3.2
32	1	3	1	0	6	5	21	30	21	25	10	14	36	36	37	36	35	17	16	16	12	50.8	53.4	1	4.6
22	1	2	0	0	2	7	18	33	20	31	13	17	33	40	36	36	34	19	13	16	12	55.3	54.4	4	4.2
20	1	2	0	0	6	8	25	31	20	19	21	18	29	44	31	38	34	20	18	17	9	42.7	56.6	3	4.2
55	1	8	2	0	15	14	33	30	35	8	23	23	36	38	44	44	22	19	4	28	18	47.8	39.4	3.4	2.8
57	1	1	0	0	1	0	21	30	21	24	21	15	36	36	36	36	36	28	19	16	12	53.8	55	1	7
29	2	5	1	0	5	8	19	38	20	23	13	18	29	36	36	35	41	14	17	21	12	51	55.8	4	4.6
50	1	5	0	0	0	2	13	39	19	28	18	18	24	42	31	39	31	16	16	19	12	50.5	51.6	1.8	4.2
53	1	1	0	0	0	2	24	28	21	22	20	16	34	35	37	34	33	28	18	18	17	53.8	55	3.2	3.4
51	1	5	4	0	3	4	15	44	22	25	21	12	41	39	43	31	33	16	20	22	9	41.7	49.7	4.8	4.6
34	2	4	1	0	5	9	28	35	21	19	15	16	36	48	42	33	36	14	20	19	13	50.6	53.7	4.2	5.6
27	1	8	2	0	15	10	22	32	14	29	19	17	37	35	32	32	38	18	18	15	16	48.9	43.4	4.2	5
29	1	1	0	0	24	12	31	10	7	8	29	13	36	36	36	36	36	16	16	16	12	29.1	28.5	4	4
24	2	11	0	0	13	10	10	39	21	34	14	14	36	41	31	34	32	15	9	22	17	42.8	47.6	4.2	4
34	1	2	0	0	9	11	20	38	21	27	20	15	35	36	36	36	36	16	16	16	13	48.5	47.7	4	4
22	2	13	0	0	11	6	21	30	20	24	20	15	36	35	36	36	34	16	16	16	12	42.8	46.7	4.2	4.8
22	2	3	1	0	1	2	33	48	33	12	24	23	22	53	42	53	47	18	25	17	18	55.5	54.8	7	7
38	1	3	2	0	3	5	23	34	25	29	12	14	45	33	36	37	27	11	14	19	9	51.7	47.3	3.4	5.8
32	2	2	0	0	4	5	26	27	19	31	20	13	36	37	31	39	30	20	15	15	11	46.5	49.4	2.2	4.4
26	1	5	1	0	9	4	16	39	25	29	14	14	32	39	29	37	34	20	20	21	17	47.4	54	4.4	4.2
25	2	1	0	0	12	6	22	31	20	20	23	15	38	36	32	36	35	15	15	16	12	48.4	43.7	3.8	3.8
37	1	1	0	0	15	8	14	44	25	32	18	15	45	26	41	34	30	18	12	8	16	29.5	37.9	4.4	3.8
37	1	11	3	0	10	8	21	34	26	27	17	15	36	34	36	36	36	17	16	16	12	45.3	45.9	4	4
29	2	13	4	0	3	3	22	30	22	26	21	15	36	36	36	36	36	16	16	16	12	53.1	46.5	3	5
27	2	2	1	0	7	2	20	37	22	32	16	16	46	36	36	40	32	17	24	20	15	54.9	43	2.6	4.2
38	1	8	3	0	5	8	19	40	27	24	17	19	37	42	38	32	34	20	16	15	11	42.8	43	3.6	3.4
